# Supplementary material for: Multivariate analysis of electrophysiological diversity of Xenopus visual neurons during development and plasticity
Source: eLife. 2015 Nov 14;4:e11351. doi: 10.7554/eLife.11351 (PMC4728129; doi:10.7554/eLife.11351)
Supplement: Source code 1. — This set of custom functions was not designed for public use, so many aspects of data analysis in these functions are hard-coded (usually as a global variable explicitly defined in the beginning of each script). Note also that at the submission stage we transformed all raw data for this paper from pClamp ABF files to Matlab MAT-file format, and this is how the data was uploaded to Dryad. The original scripts however worked with our original data files that were mostly stored in either ABF or Microsoft Excel formats. DOI: http://dx.doi.org/10.7554/eLife.11351.014 [file elife-11351-code1.zip › shared code/Matlab auxiliary/compare_columns.m]

function result = compare_columns(a,labels,style,borders,spreadCoeff)
% compare_columns(a)
% compare_columns(a,labels)
% compare_columns(a,labels,STYLE)
% compare_columns(a,labels,STYLE,BORDERS)
% compare_columns(a,labels,STYLE,BORDERS,SpreadCoeff)
%
% Give a matrix (rectangled with NaNs) or a cell array with columns,
% and it will try to compare everything with everything, 
% output the thoughts in the console, and also return the matrix of comparisons.
% If LABELS are provided, these are shown below the columns.
%
% STYLE can be any of these: 'default' (or ''),'old','paired','publication' (or 'pub'). If STYLE 
% is to be used, LABELS may be left empty [].
%
% BORDERS allows limiting axes for outliers, while still bringing outliers inside.
%
% SpreadCoeff (>1) can be used to make spreads of points more narrow. 
% Default value is 1, so try 1.5 or 2 for a start.
%
% For paired comparisons: see PAIRED_COMPARISONS

% Jan 02 2013: updated LABELS processing (if LABELS is an empty string, it is processed as if LABELS weren't passed to the function).
% May 24 2013: STYLE introduced.
% May 31 2013: Small changes in styles.
% Jan 10 2014: Reference to paired_comparisons in the help.
% Jan 16 2014: + SpreadCoeff functionality. + forced borders (not only shrinking data, but also expanding YLIM).
% Jan 24 2014: Minor consistency with updated averages_and_values funciton.
% Sep 23 2014: + test for equality of variances.
% Nov 11 2014: + new style that uses SD instead of IQR.
% Jan 14 2015: + n-values are now communicated. + rather bulky communication of ANOVA df and F-values.


ttl = '';           % Here you can put your title
plotThreshold = 15; % How far should the circles be pushed from each other in the plot. 
                    % 15 for a smaller figure; 7 for a full-screen one. May be adjusted by SPREADCOEFF arugument (it happens below).

%%% End of "manual arguments" section

% Data to compare.
% You may also provide relevant labels as a cell archive below.

if(nargin<1)
    a = [1 1 2 2 3;     0 0 0 1 2]';  % Testing purposes;
end
if(nargin<3)
    style = 'default';
end
if(nargin<4)
    borders = [];
end
if(nargin==5)
    plotThreshold = plotThreshold*spreadCoeff;
end
if(isempty(style))
    style = 'default';
end

%%% ---------------- Labels and label processing
if(exist('labels','var'))
    if(isempty(labels))
        clear('labels');
    end
end
if(~exist('labels','var'))
    %labels = {'rostral','caudal'};
    %labels = {'ybr','ybc','ypr','ypc','obr','obc','opr','opc'};
    %labels = {'yb','yp','ob','op'};
    %labels = {'Backcrash'	'Crash'	'Flash'	'Grid'	'Ramp'	'Control'};
    %labels = {'f','c','r','g','b','o'};    
    %labels = {'Flash'	'Ramp'	'Crash'	'Grid'	'Backcrash'};
    %labels = {'f','r','g','c','b'};
    for(q=1:size(a,2))
        labels{q} = num2str(q);
    end
else
    if(ischar(labels))
        temp = labels;
        labels = [];
        for(q=1:length(temp))
            labels{q} = temp(q);
        end
    end
end

%%% ---------------- Data preparation

if(~exist('labels','var'))
    for(q=1:size(a,2))
        labels{q} = num2str(q);
    end
end

if(iscell(a)) % Transform into a NaN-rectanguled matrix
    l = length(a);
    temp = 0;
    for(q=1:l)
        temp = max(temp,length(a{q}));
    end
    b = NaN(temp,l); % pre-allocation
    for(q=1:l)
        b(1:length(a{q}),q) = a{q}(:);
    end
    a = b;
    clear b;
end
   
%%% ---------------- Sanity check

if(length(labels)~=size(a,2))
    warning('Labels mismatch: I have only %d labels, but %d columns of data. Reverting to default labels.',length(labels),size(a,2));
    labels = [];
    for(q=1:size(a,2))
        labels{q} = num2str(q);
    end
end

%%% ---------------- Statistics now

[n,m] = size(a);
result = zeros(m);  % pre-allocation for the main test (MW)
varres = nan(m);    % pre-allocation for equal variance tests

fprintf('N   :');
for(q=1:m);	fprintf('\t%d',sum(~isnan(a(:,q))));    end;    fprintf('\n');
fprintf('Mean:');
for(q=1:m);	fprintf('\t%f',mean(a(~isnan(a(:,q)),q)));    end;    fprintf('\n');
fprintf('SD  :');
for(q=1:m);	fprintf('\t%f',std(a(~isnan(a(:,q)),q)));    end;    fprintf('\n');
fprintf('median:');
for(q=1:m);	fprintf('\t%f',median(a(~isnan(a(:,q)),q)));    end;    fprintf('\n');

%%% First prepare data for the ANOVA
anovaData = a(:);
anovaGroup = bsxfun(@plus,zeros(size(a)),1:m);
% ganoav = anovaGroup(:);
anovaGroup = anovaGroup(~isnan(anovaData));
anovaData = anovaData(~isnan(anovaData));
[panova,tab] = anova1(anovaData,anovaGroup,'off');
fprintf('ANOVA test: p = %s\n\n',myst(panova));
tab

fprintf('Comparison         \tMW test    \tBonferroni\n');
for(q=1:(m-1))
    for(w=(q+1):m)
%         fprintf('%d vs %d',q,w);

        %[h,result(q,w)] = kstest2(a(:,q),a(:,w)); % Kolmogorov-Smirnov
        set1 = a(:,q);
        set2 = a(:,w);
        [result(q,w),~] = ranksum(set1(~isnan(set1)),set2(~isnan(set2))); % Mann-Whitney (Wilcoxon rank sum) test
        [~,varres(q,w)] = vartest2(set1(~isnan(set1)),set2(~isnan(set2))); % Test for equal variances
        %[~,result(q,w)] = ttest2(set1(~isnan(set1)),set2(~isnan(set2))); % Mann-Whitney (Wilcoxon rank sum) test
        
        if(result(q,w)<0.05);
            fprintf('%2d vs %2d (%s-%s)   \t%s   \t%s\n',q,w,labels{q},labels{w},myst(result(q,w)),myst(result(q,w)*m*(m-1)/2));            
        end
        
%         [h,p] = ttest2(a(:,q),a(:,w));
%         if(p<0.05); fprintf(' - %5.2f Ttest',p); end
%         [h,p] = vartest2(a(:,q),a(:,w));
%         if(p<0.05); fprintf(' - %5.2f Vartest',p); end
%         fprintf('\n');
    end
end

for(q=1:(m-1))
    for(w=(q+1):m)
         if(varres(q,w)<0.05);
            fprintf('Variance test: %2d vs %2d (%s-%s)   \t%s   \t%s\n',q,w,labels{q},labels{w},myst(varres(q,w)),myst(varres(q,w)*m*(m-1)/2));            
        end
    end
end


result = result+result'+eye(m);


fprintf('\n');
formatrow = [repmat('%4f\t',1,m-1) '%4f\n'];
fprintf(formatrow,result');

%figure; myplot(-real(log(a)));

if(~isempty(borders))
    fprintf('Bringing outliers within given borders\n');
    d = borders(2)-borders(1);
    b = max(a,borders(1)+d/100);    % A safety measure to prevent these dots from disappearing from the plot
    b = min(b,borders(2)-d/100);
    b(isnan(a)) = nan;  % Restore lost NaNs
    a = b;
end

% figure; ----------------------------<<<<<<< FIGURE here
switch style
    case {'default',''}
        values_and_averages3(a,labels,plotThreshold);
    case 'old'
        values_and_averages2(a,labels,plotThreshold);
    case 'paired';
        values_and_averages2(a,labels,plotThreshold);
        hold on;
        plot(a,'g-');
        hold off;
    case {'publication','pub'}
        values_and_averages3(a,labels,plotThreshold,'pub');
    case 'mean'
        values_and_averages3(a,labels,plotThreshold,'mean');
    otherwise
        error('Unknown style');
end

if(~isempty(borders))
    ylim(borders);
end

title(ttl);

end
