# Supplementary material for: Multivariate analysis of electrophysiological diversity of Xenopus visual neurons during development and plasticity
Source: eLife. 2015 Nov 14;4:e11351. doi: 10.7554/eLife.11351 (PMC4728129; doi:10.7554/eLife.11351)
Supplement: Source code 1. — This set of custom functions was not designed for public use, so many aspects of data analysis in these functions are hard-coded (usually as a global variable explicitly defined in the beginning of each script). Note also that at the submission stage we transformed all raw data for this paper from pClamp ABF files to Matlab MAT-file format, and this is how the data was uploaded to Dryad. The original scripts however worked with our original data files that were mostly stored in either ABF or Microsoft Excel formats. DOI: http://dx.doi.org/10.7554/eLife.11351.014 [file elife-11351-code1.zip › shared code/Matlab auxiliary/dispf.m]

    function dispf(data,format)
% DISPF(DATA)
% DISPF(DATA,FORMAT)
%
% Works kind of in between DISP and FPRINTF: prints the data rectangularly, but can follow formats.
% 
% Example: dispf(a,'$5f');

% May 06 2013: Updated.
% May 07 2013: Partial cell support.
% May 15 2014: + simple strings are just returned as strings.
% Sep 13 2014: Better support of strings.


[n,m] = size(data);
if(nargin<2)
    if(~ischar(data))
        format = '%5f';
    else
        fprintf([data '\n']);
        return;
    end
end

if(~iscell(data))
    if(m>1)
        for(q=1:n)
            fprintf([format '\t'],data(q,1:end-1));
            fprintf([format '\n'],data(q,end));
        end
    else
        fprintf([format '\n'],data);
    end
else % Cell
    if(ischar(data{1}))
        if(nargin<2)
            format = '%s';
        end
        if(m>1)
            for(q=1:n)
                fprintf([format '\t'],data{q,1:end-1});
                fprintf([format '\n'],data{q,end});
            end
        else
            for(q=1:n)
                fprintf([format '\n'],data{q});
            end
        end
    else % Not char
        error('Error: DISPF does not yet know how to display numerical cell arrays.');
    end
end

end
