# Supplementary material for: Multivariate analysis of electrophysiological diversity of Xenopus visual neurons during development and plasticity
Source: eLife. 2015 Nov 14;4:e11351. doi: 10.7554/eLife.11351 (PMC4728129; doi:10.7554/eLife.11351)
Supplement: Source code 1. — This set of custom functions was not designed for public use, so many aspects of data analysis in these functions are hard-coded (usually as a global variable explicitly defined in the beginning of each script). Note also that at the submission stage we transformed all raw data for this paper from pClamp ABF files to Matlab MAT-file format, and this is how the data was uploaded to Dryad. The original scripts however worked with our original data files that were mostly stored in either ABF or Microsoft Excel formats. DOI: http://dx.doi.org/10.7554/eLife.11351.014 [file elife-11351-code1.zip › shared code/Matlab auxiliary/ribbonplot.m]

function ribbonplot(x,y,e)
% RIBBONPLOT(X,Y,E)
% Makes an alternative mean +- error plot, like a ribbon.

% Jan 8 2015: Created.

if(nargin<3)
    x = [1 2 3 4];
    y = [1 2 3 2];
    e = [1 2 1 1.4]/5;
    figure;
end

x = x(:); y = y(:); e = e(:);

switch 2
    case 0
        xx = x; yy = y; ee = e;
    case 1
        xx = linspace(min(x),max(x),100);
        yy = spline(x,y,xx);
        ee = spline(x,e,xx);
        xx = xx(:); yy = yy(:); ee = ee(:);
    case 2        
        xx = linspace(min(x),max(x),100);
        F = griddedInterpolant(x,y,'pchip');    % Shape-preserving piecewise cubic interpolation 
        yy = F(xx);
        F = griddedInterpolant(x,e,'pchip');
        ee = F(xx);
        xx = xx(:); yy = yy(:); ee = ee(:);
end

np = get(gca,'NextPlot');
hold on;
h = area(xx,[yy-ee 2*ee]);
set(h(1),'FaceColor','none','EdgeColor','none');
set(h(2),'FaceColor',[8 8 9]/9,'EdgeColor','none');
plot(xx,yy,'k-');
plot(x,y,'k.');

for(q=1:length(x))
    plot([x(q) x(q)],[-1 1]*e(q)+y(q),'b-');
end

hold off;
set(gca,'NextPlot',np);

end
