# Supplementary material for: Multivariate analysis of electrophysiological diversity of Xenopus visual neurons during development and plasticity
Source: eLife. 2015 Nov 14;4:e11351. doi: 10.7554/eLife.11351 (PMC4728129; doi:10.7554/eLife.11351)
Supplement: Source code 1. — This set of custom functions was not designed for public use, so many aspects of data analysis in these functions are hard-coded (usually as a global variable explicitly defined in the beginning of each script). Note also that at the submission stage we transformed all raw data for this paper from pClamp ABF files to Matlab MAT-file format, and this is how the data was uploaded to Dryad. The original scripts however worked with our original data files that were mostly stored in either ABF or Microsoft Excel formats. DOI: http://dx.doi.org/10.7554/eLife.11351.014 [file elife-11351-code1.zip › shared code/Matlab auxiliary/values_and_averages3.m]

function values_and_averages3(data,thelabel,widthFactor,style)
% VALUES_AND_AVERAGES3(DATA)
% VALUES_AND_AVERAGES3(DATA,THELABEL,widthFactor)
% VALUES_AND_AVERAGES3(DATA,THELABEL,widthFactor,STYLE)
%
% Visualizes all points in the data, columnwise, slightly differently from VALUES_AND_AVERAGES2.
% Hopefully this version will be better.
% WIDTHFACTOR regulates how much the clouds are compacted: the higher the value, the thinner
%   the cloud. Default value of 10.
% STYLE may be either 1 (or omitted): default, for me, or 2 (for publications)

% Apr 22 2013: Created.
% Apr 20 2013: Update to a workable form.
% May 24 2013: New style created.
% Jun 17 2013: Some minor change of the "Publication" (style=2) format.
% Nov 26 2013: widthFactor can not be omitted ([]).
% Jan 24 2014: new styles: averages & SEM.
% Feb 13 2014: Default style changed from 20-80 to 25-75%.
% Jan 06 2015: Help

% This first function is actually just a wrapper for the real function below.
if(nargin>0) % Normal
    if(nargin<2)
        thelabel = '';
    end
    if(nargin<3)
        widthFactor = 10;
    end
    if(isempty(widthFactor))
        widthFactor = 10;
    end
    if(nargin<4)
        style = 'pub';
    end
    switch style
        case 'full'
            do(data,widthFactor);
        case 'pub'
            do2(data,widthFactor);      % Publication style
        case 'mean'
            fprintf('Warning: using sd instead of IQR, and it works incorrectly if outliers are cut out!\n');
            do2(data,widthFactor,1);    % Publication style with means
        case 'av'
            do_av(data,0);              % Averages and STD instead of means and percentiles
        case 'sem'
            do_av(data,1);              % SEM
    end
    set(gca,'XTick',1:length(thelabel),'XTickLabel',thelabel);
    
else % Test
    n = 30;
    m = 5;
    data = 1./(rand(n,m)+0.1);
    data = data+randn(n,m);
    data([2 11 end-7]) = NaN;
    data = bsxfun(@plus,data,rand(1,m)*3);
    
    figure;
    set(gcf,'Position',get(gcf,'Position').*[0.1 0.6 2.2 0.8]);
    subplot(1,3,1); values_and_averages2(data); title('Old');
    subplot(1,3,2); do(data,10); title('New 1');    
    subplot(1,3,3); do2(data,10); title('New 2');    
end

end


function do(data,widthFactor)
% Key function. This one is for "daily use".

i = ~isnan(data(:));
m1 = min(data(i));
m2 = max(data(i));
[n,m] = size(data);

[t1,t2,tick] = tick_value(m1,m2);
nBins = 50;
binData = round((data-m1)/(m2-m1)*(nBins-1))+1;
data2 = binData/nBins*(m2-m1)+m1;

ha = gca;
hold on;

for(iC=1:m)    
    for(iBin=1:nBins)
        loc = data(binData(:,iC)==iBin,iC);
        plot(iC*ones(size(loc))+((1:length(loc))'-(length(loc)+1)/2)/widthFactor,loc,'o',...
            'MarkerFaceColor',[1 1 1]*0.9,'MarkerEdgeColor','none','MarkerSize',5); %'LineSmoothing','on');
    end
    g = ~isnan(data(:,iC));
    plot(iC*[1 1],quantile(data(g,iC),[0.1 0.9]),'r-');
    plot(iC,quantile(data(g,iC),0.75),'^','MarkerFaceColor','r','MarkerEdgeColor','none');
    plot(iC,quantile(data(g,iC),0.25),'v','MarkerFaceColor','r','MarkerEdgeColor','none');
    plot(iC,median(data(g,iC)),'s','MarkerFaceColor','k','MarkerEdgeColor','none');
end

% boxplot(data,'symbol','','notch','on');

hold off;
xlim([0 m+1]);

end


function do2(data,widthFactor,meanFlag)
% Key function ALTERNATIVE VERSION. Publication style

if(nargin<3)
    meanFlag = 0;
end

xspread = 0.12*[-1 1];
level1 = 0.25;      % Normal distribution leaves 16% left of the 1std mark, but it would be harder to explain
level2 = level1;

i = ~isnan(data(:));
m1 = min(data(i));
m2 = max(data(i));
[n,m] = size(data);

[t1,t2,tick] = tick_value(m1,m2);
nBins = 50;
binData = round((data-m1)/(m2-m1)*(nBins-1))+1;
data2 = binData/nBins*(m2-m1)+m1;

ha = gca;
hold on;

for(iC=1:m)    
    for(iBin=1:nBins)
        loc = data(binData(:,iC)==iBin,iC);
        plot(iC*ones(size(loc))+((1:length(loc))'-(length(loc)+1)/2)/widthFactor,loc,'o',...
            'MarkerFaceColor',[1 1 1]*0.9,'MarkerEdgeColor','none','MarkerSize',5); %'LineSmoothing','on');
    end
    g = ~isnan(data(:,iC));
    if(~meanFlag)
        plot(iC*[1 1],quantile(data(g,iC),[level1 (1-level1)]),'k-');
        plot(iC+xspread,quantile(data(g,iC),level2)*[1 1],'k-');
        plot(iC+xspread,quantile(data(g,iC),1-level2)*[1 1],'k-');
        plot(iC,median(data(g,iC)),'s','MarkerFaceColor','g','MarkerEdgeColor','k','MarkerSize',8);
    else        
        dm = mean(data(g,iC));
        el = dm-std(data(g,iC));
        eu = dm+std(data(g,iC));
        (eu-el)/2
        plot(iC*[1 1],[el eu],'k-');
        plot(iC+xspread,el*[1 1],'k-');
        plot(iC+xspread,eu*[1 1],'k-');
        plot(iC,dm,'s','MarkerFaceColor','g','MarkerEdgeColor','k','MarkerSize',8);
    end
end

% boxplot(data,'symbol','','notch','on');

hold off;
xlim([0 m+1]);
set(gcf,'Color',[1 1 1]);

end


function [T1, T2, Tick] = tick_value(M1, M2, N);
% [T1, T2, Tick] = Tick_Value(M1, M2);
% [T1, T2, Tick] = Tick_Value(M1, M2, N);
% Finds the nearest Tick Values (for plotting nice graphs)
%       M1 - min
%       M2 - max (or contrawise - it doesn't matter)
%       N - desirable number of tics (result number of ticks is >= N)

if(M1==M2)
    if(M1==0)
        M2 = 1;
    else
        M1 = M1*.9;
        M2 = M2*1.1;
    end
end
if M1>M2
    [M1 M2]=deal(M2,M1);
end
if(nargin<3)
    N = 5;
end

Tick = 10^floor(log10((M2-M1)/N));
% The lower estimation of a tick. 'Tick resolution' we can say.

N1 = floor(M1/Tick);
N2 = ceil(M2/Tick);

if((N2-N1)>=5*(N-1))
    Tick = Tick*5;
elseif((N2-N1)>=2*(N-1))
    Tick = Tick*2;
end
% This isn't empirical, that's rather good.

N1 = floor(M1/Tick);
N2 = ceil(M2/Tick);

T1 = N1*Tick;
T2 = N2*Tick;

end


function do_av(data,flagSem)
% Key function. This one is for "daily use".

ha = gca;
hold on;

[n,m] = size(data);
xspread = 0.12*[-1 1];

for(iC=1:m)    
    g = ~isnan(data(:,iC));
    m = mean(data(g,iC));    
    s = std(data(g,iC));
    if(flagSem)
        s = s/sqrt(length(data(g,iC)));
    end
    plot(iC,m,'s','MarkerFaceColor','g','MarkerEdgeColor','k','MarkerSize',10);
    plot(iC*[1 1],m+[-s s],'k-');
    plot(iC+xspread,(m+s)*[1 1],'k-');
    plot(iC+xspread,(m-s)*[1 1],'k-');    
end

% boxplot(data,'symbol','','notch','on');

hold off;
% xlim([0 m+1]);

end
