# Supplementary material for: Multivariate analysis of electrophysiological diversity of Xenopus visual neurons during development and plasticity
Source: eLife. 2015 Nov 14;4:e11351. doi: 10.7554/eLife.11351 (PMC4728129; doi:10.7554/eLife.11351)
Supplement: Source code 1. — This set of custom functions was not designed for public use, so many aspects of data analysis in these functions are hard-coded (usually as a global variable explicitly defined in the beginning of each script). Note also that at the submission stage we transformed all raw data for this paper from pClamp ABF files to Matlab MAT-file format, and this is how the data was uploaded to Dryad. The original scripts however worked with our original data files that were mostly stored in either ABF or Microsoft Excel formats. DOI: http://dx.doi.org/10.7554/eLife.11351.014 [file elife-11351-code1.zip › shared code/Matlab scripts/chris_bursts2.m]

function res = chris_bursts2(temp)
% Processes burst inoformation (synaptic activity in Chris'es neurons in response to stimulation
% with different ISIs. Here ISIs are written explicitly in the program, so be careful and make sure
% they match whatever ISIs are given in the XLS file.

% Sep 17 2012: Revision.
% Sep 11 2014: Revision for 2014 set of data.
% Sep 13 2014: Reading extended (segmented) data. Slightly different processing and output for old-type data.
% Jan 19 2015: Revivied to make a figure. LIST variable introduced.

if(nargin<1)
    fileName = 'C:\Users\Arseny\Documents\4_Cells Classification\2014 data\FinalData (20140415) - AKh.xlsx';
    sheetName = 'BurstsFinalAKh';
    temp = xlsread(fileName, sheetName);
    res = temp;
    return
end

list = 22003;                       % If not all cells are needed

flagShowSegments = 0;               % Whether you want to see segmented data


isi = [100 150 200 250 300 10 20 30 40 50];         % ISIs go in this weird order
maxX = 300;                                         % Some fitting parameter

id = temp(:,1);
data1 = temp(:,2:11);                               % Total current for different ISIs
data2 = temp(:,12:end);                             % Currents-per-setmeng data.

if(exist('list','var'))                             % If only a subset of cells is to be processed
    g = ismember(id,list);
    id = id(g);
    data1 = data1(g,:);
    data2 = data2(g,:);
end

[isi, indIsi] = sort(isi);                          % Reordering ISIs in a more logical sequence (from shortest to longest)
data1 = data1(:,indIsi);                            % Sorting data accordingly
superInd = bsxfun(@plus,(indIsi-1)*5,(1:5)'-1)+1;   % Currents-per-segment data is a bit harder to sort, so building an index for that.
data2 = data2(:,superInd(:)');                      % And then reorganizing current-per-segment as well.

smoothx = linspace(isi(1),isi(end),50);             % A useful constant for plotting purposes

data1 = max(-data1,0);          % Invert the currents (make them positive), and also get rid of opposite-sign noise.
data2 = max(-data2,0);          % Same for per-segment data.

[n,l] = size(data1);
plotN = max(1,floor(sqrt(n)/1.3)); % Layout for the multiple currents plot
plotM = ceil(n/plotN);

if(flagShowSegments)
    for(q=1:n)
        if(mod(q-1,plotN*plotM)==0)
            figure('Color','white');
        end
        subplot(plotN,plotM,mod(q-1,plotN*plotM)+1);
        hold on;

        squareData = reshape(data2(q,:),5,[]);
        xlim([1 5.6]);
        for(iIsi=1:length(isi))
            plot(squareData(:,iIsi),'.-','Color',mycolor(iIsi));
            text(5.2,squareData(5,iIsi),num2str(isi(iIsi)),'FontSize',6,'Color',mycolor(iIsi)*0.8);
        end
        set(gca,'FontSize',6);
        title(id(q),'FontSize',8);

        hold off;   
        drawnow;
        % if(q==plotN*plotM); return; end;            % Debugger emergency break    
    end
end


[f,s] = buildAModel('xexp',maxX);

fprintf('\n');
dispf({'id','Best ISI','Max Q','Amplification','t decay'},'%12s');
for(q=1:n)
    if(mod(q-1,plotN*plotM)==0)
        figure('Color','white');
    end
    subplot(plotN,plotM,mod(q-1,plotN*plotM)+1);
    hold on;
    
    [c2,gof2] = fit(isi',data1(q,:)',f,s);
    fmaxx = fminbnd(@(x)(-c2(x)),isi(1),maxX);  % Using anonymous function to find curve maximum
    maxy = min(c2(fmaxx),max(data1(q,:)));
    
    plot(smoothx,c2(smoothx),'r-');
    plot(isi',data1(q,:)','b.');    
    plot(fmaxx,maxy,'ko');
    set(gca,'XLim',[0 maxX],'FontSize',6);
    title(id(q));
    hold off;
    drawnow;
    %fprintf('%8d\t%5.1f\t%5.1f\t%5.1f\t%5.1f\n',[id(q) c2.c c2.e c2(fmaxx) fmaxx]);
    dispf([id(q) fmaxx maxy c2(fmaxx)/min(c2(isi(end)),data1(q,end)) c2.c],'%12.3f');
    
    % if(q==plotN*plotM); return; end;            % Debugger emergency break
end

end


function [f,s] = buildAModel(prompt,maxX)
% Model library to fit the points

switch(prompt)
    case 'exp'
        f = fittype('exp(-(x-a)/b)*c+d','independent','x');
        s = fitoptions('Method','NonlinearLeastSquares',...
                       'Lower',     [-maxX   1   0   0],...
                       'Upper',     [maxX    maxX Inf Inf],...
                       'Startpoint',[0      10  1   1]);
    case 'sigmoid'
        f = fittype('c/(1+exp((x-a)/b)+d)','independent','x');
        s = fitoptions('Method','NonlinearLeastSquares',...
                       'Lower',     [-maxX   1   0   0],...
                       'Upper',     [maxX    maxX Inf Inf],...
                       'Startpoint',[0      10  1   1]);
   case 'xexp'
        f = fittype('(x-a)*exp(-(x-b)/c)*d+e','independent','x');
        s = fitoptions('Method','NonlinearLeastSquares',...
                       'Lower',     [-maxX   -maxX   1   0   0],...
                       'Upper',     [maxX    maxX    maxX Inf Inf],...
                       'Startpoint',[0      0      100  1   1]);
end

end


function m = mycolor(k)
% Pre-coocked colorbrewer colors
table = [   1.0000    0.8941    0.5451
    0.9961    0.8510    0.4627
    0.9961    0.6980    0.2980
    0.9961    0.6314    0.2627
    0.9922    0.5529    0.2353
    0.9882    0.3059    0.1647
    0.8902    0.1020    0.1098
    0.8235    0.0275    0.1294
    0.7412         0    0.1490
    0.5020         0    0.1490];
m = table(k,:);
end
