# Supplementary material for: Multivariate analysis of electrophysiological diversity of Xenopus visual neurons during development and plasticity
Source: eLife. 2015 Nov 14;4:e11351. doi: 10.7554/eLife.11351 (PMC4728129; doi:10.7554/eLife.11351)
Supplement: Source code 1. — This set of custom functions was not designed for public use, so many aspects of data analysis in these functions are hard-coded (usually as a global variable explicitly defined in the beginning of each script). Note also that at the submission stage we transformed all raw data for this paper from pClamp ABF files to Matlab MAT-file format, and this is how the data was uploaded to Dryad. The original scripts however worked with our original data files that were mostly stored in either ABF or Microsoft Excel formats. DOI: http://dx.doi.org/10.7554/eLife.11351.014 [file elife-11351-code1.zip › shared code/Matlab scripts/chris_burst_manual_gui.m]

function varargout = chris_burst_manual_gui(A)
% res = chris_burst_manual_gui()
%
% A program to manually browse synaptic bursts.

% Sep 13 2014: Converted from another file (the one for step injections).
% Jan 16 2015: Now button Z makes a figure for each cell.


fileName = 'C:\Users\Arseny\Documents\4_Cells Classification\2014 data\Synaptic data.xlsx';
fileFolder = 'C:\Users\Arseny\Documents\4_Cells Classification\2014 data\Synaptic Bursts - semiprocessed by Angelia\LongAveraged\';
sheetKey = 'key';

%%%%% ========================================== CLARIFYING INPUT DATA ===============================
if(nargin<1)
    fprintf('No arguments, so reading a file now... ');
    [keyNum,keyText] = xlsread(fileName,sheetKey);

    fprintf('Done\n');

    ids      = keyNum;
    matFiles = {keyText{2:end,1}};      % That's where they seem to end up
    
    A.ids = ids;
    A.files = matFiles;
    varargout{1} = A;                   % Pack into a structure and send back, for faster work
    return;
else
    ids = A.ids;                        % Unpack
    matFiles = A.files;    
    fprintf('Input data received and unpacked\n');
end

S.matFiles = matFiles;   % Send a copy to S
S.fileFolder = fileFolder;

%%%%% ========================================== Pre-processing ===============================
S.nCell   = length(ids);
S.iCell   = 1;                          % Current cell
S.oldiCell = 0;                         % Creating a discrepancy to trigger proper abf reading
S.ids = ids;                            % Mostly for output purposes
S.iTrace = 5;                           % Current trace (actually ISI used)
S.oldiTrace = 5;                        % For detecting a change in iTrace

showWindow = [100 250];                 % in ms

win1 = [110 120]*10;                    % in points (10 points per ms): monosynaptic window
win2 = [120 205]*10;                    % polysynaptic window
                                        % The stimulus was apparently delivered ~105 ms, so 110 is 5 ms after the stimulus.
S.winRatio = [];

%%%%% ========================================== CREATING GUI ===============================
hF = figure('Color','white');
fpos = get(hF,'Position');
set(hF,'Position',[fpos(1)-fpos(3)/2 fpos(2) fpos(3)*2 fpos(4)]); drawnow; % Without 'drawnow' returns an error every now and then (when position is requested before being finalized)
set(hF,'WindowButtonMotionFcn',@hoverfunction,'ButtonDownFcn',@mousepressfunction,'KeyPressFcn',@keyfunction,'ResizeFcn',@resizefunction);
S.hA = axes;
hold on; % Pre-create high level graphic objects here

S.hP = plot(0,0,'k-');
S.hText = text(0,0,'Heh =)');
S.hMean1 = plot(win1/10,[0 0],'r-');
S.hMean2 = plot(win2/10,[0 0],'r-');
hold off;
S.hTitle = title('');
set(S.hA,'Xlim',showWindow);

% Set mouse function for all created objects, as axes function won't work for them
set(S.hA,'ButtonDownFcn',@mousepressfunction);
set(S.hP,'ButtonDownFcn',@mousepressfunction);

% Initialize global variables here
S.flagUpdate = 1; % When set to 1, the main function will be called

% Initialize local variables here
flag = 1; % Main rotating flag (while==1, the program runs)

set(hF,'UserData',S); % Send the stuff there
resizefunction;

while(flag)
    try
        S = get(hF,'UserData');
    catch % Probably the figure was closed
        flag = 0; break; % Leave the cycle
    end
    
    if(S.flagUpdate) % Somebody pressed the button - time to move to the next sweep    
        if(S.oldiCell~=S.iCell)
            S.iTrace = 5;
            rawData = read_raw_data(S,fileFolder,matFiles,S.iTrace);    % Read the data            
            xData = (1:size(rawData,1))/10;                             % Recook x-data                        
            S.oldiCell = S.iCell;                   
        end
        if(S.oldiTrace~=S.iTrace)
            rawData = read_raw_data(S,fileFolder,matFiles,S.iTrace);    % Read the data            
            xData = (1:size(rawData,1))/10;                             % Recook x-data     
            S.oldiTrace = S.iTrace;
        end
        mean1 = mean(rawData(win1(1):win1(2)));
        mean2 = mean(rawData(win2(1):win2(2)));
        locmax = max(abs(rawData(win1(1):win1(2))));
        fprintf('%e\n',locmax);
        S.winRatio(S.iCell) = mean2/mean1;
        
        set(S.hP,'YData',rawData(:),'XData',xData);
        set(S.hTitle,'String',[num2str(ids(S.iCell)) ' - # ' num2str(S.iTrace)]);
        set(S.hMean1,'YData',mean1*[1 1]);
        set(S.hMean2,'YData',mean2*[1 1]);
        
        pos = get(S.hA,'YLim');
        %set(S.hText,'Position',[250 pos(1)+(pos(2)-pos(1))*0.8],'String',...
        %    sprintf('ISI = %4.1f\nISI 2/1 = %3.1f\namp 1/2 = %3.1f',isi,isi21,amp12));
        
        S.flagUpdate = 0;
        set(hF,'UserData',S);        
    end
    drawnow;    
end

fprintf('\n');
% fprintf('.... Finished\n');
try % Enclosed in 'try' because the figure may be closed already by the user
    pause(0.1);
    close(hF);
end

end


function hoverfunction(h,event)
hF = gcf; S = get(hF,'UserData'); % Get use data
xy = get(hF,'CurrentPoint'); % Mouse location in figure coordinates
axesPos = get(S.hA,'Position');
figPos = get(hF,'Position');
S.x = (xy(1)/figPos(3)-axesPos(1))/axesPos(3); % Recalcualte into relative position within the axes
S.y = (xy(2)/figPos(4)-axesPos(2))/axesPos(4);

xLim = get(S.hA,'XLim');
yLim = get(S.hA,'YLim');
xx = (xLim(1)+(xLim(2)-xLim(1))*S.x);
yy = (yLim(1)+(yLim(2)-yLim(1))*S.y);
if((S.x>0)&&(S.x<1))
    %set(S.hP,'XData',xx,'YData',yy);
end

set(hF,'UserData',S); % Push data back
end


function mousepressfunction(h,event)
hF = gcf; S = get(hF,'UserData');
xy = get(hF,'CurrentPoint');
axesPos = get(S.hA,'Position');
figPos = get(hF,'Position');
S.xb = (xy(1)/figPos(3)-axesPos(1))/axesPos(3);
S.yb = (xy(2)/figPos(4)-axesPos(2))/axesPos(4);
S.flagNext = 1;
xl = get(S.hA,'XLim');
yl = get(S.hA,'YLim');
fprintf('Point: %d %d\n',round(xl(1)+(xl(2)-xl(1))*S.xb),round(yl(1)+(yl(2)-yl(1))*S.yb));
set(hF,'UserData',S);
end


function resizefunction(h,event)
hF = gcf; S = get(hF,'UserData');
% Do something here
set(hF,'UserData',S);
end


function keyfunction(h,event)
hF = gcf; S = get(hF,'UserData');
switch(event.Key)
    case {'a','leftarrow'}
        S.iCell = max(1,S.iCell-1);
        S.flagUpdate = 1;
    case {'d','rightarrow'}
        S.iCell = min(S.nCell,S.iCell+1);
        S.flagUpdate = 1;
    case {'w','uparrow'}
        S.iTrace = min(5,S.iTrace+1);
        S.flagUpdate = 1;
    case {'s','downarrow'}
        S.iTrace = max(1,S.iTrace-1);
        S.flagUpdate = 1;
    case 'z'
        draw_raw_data(S,S.fileFolder,S.matFiles,S.iTrace);
    case 'space'
    case 'return'
        fprintf('OUTPUT:\n');
        dispf({'id','ratio'});
        dispf(concatenan(S.ids(:),S.winRatio(:)));
    otherwise
        %fprintf('%s - :)\n',event.Key);        
end
set(hF,'UserData',S);
end


function myAverage = read_raw_data(S,fileFolder,abfFiles,dummy)
% Reads an appropriate abf file
fprintf('Reading: %s\n',abfFiles{S.iCell});
temp = load([fileFolder abfFiles{S.iCell}]);
myAverage = [];
for(iTrace=1:5)
    if(isfield(temp,'c014_Im_scaled'))
        switch(iTrace)                                      % 14 11 8 5 2
            case 5
                rawData = temp.c014_Im_scaled(:);        % Older files
            case 4
                rawData = temp.c011_Im_scaled(:);        % Older files
            case 3
                rawData = temp.c008_Im_scaled(:);        % Older files
            case 2
                rawData = temp.c005_Im_scaled(:);        % Older files
            case 1
                rawData = temp.c002_Im_scaled(:);        % Older files
        end    
    else
        rawData = temp.num(:,iTrace);               % Newer files    
    end
    if(isempty(myAverage))
        myAverage = rawData;
    else
        myAverage = myAverage + rawData;
    end
end
myAverage = myAverage/5;
end


function draw_raw_data(S,fileFolder,abfFiles,dummy)
% Reads an appropriate abf file
fprintf('Reading: %s\n',abfFiles{S.iCell});
temp = load([fileFolder abfFiles{S.iCell}]);
mycolors = 'krgbcmkrgbcmkrgbcm';
hf = figure; hold on;
for(iTrace=1:5)
    if(isfield(temp,'c014_Im_scaled'))
        switch(iTrace)                                      % 14 11 8 5 2
            case 5
                rawData = temp.c014_Im_scaled(:);        % Older files
            case 4
                rawData = temp.c011_Im_scaled(:);        % Older files
            case 3
                rawData = temp.c008_Im_scaled(:);        % Older files
            case 2
                rawData = temp.c005_Im_scaled(:);        % Older files
            case 1
                rawData = temp.c002_Im_scaled(:);        % Older files
        end    
    else
        rawData = temp.num(:,iTrace);               % Newer files    
    end
    plot(rawData+iTrace*1e-11,'Color',mycolors(iTrace));
end
hold off;
end
