# Supplementary material for: Multivariate analysis of electrophysiological diversity of Xenopus visual neurons during development and plasticity
Source: eLife. 2015 Nov 14;4:e11351. doi: 10.7554/eLife.11351 (PMC4728129; doi:10.7554/eLife.11351)
Supplement: Source code 1. — This set of custom functions was not designed for public use, so many aspects of data analysis in these functions are hard-coded (usually as a global variable explicitly defined in the beginning of each script). Note also that at the submission stage we transformed all raw data for this paper from pClamp ABF files to Matlab MAT-file format, and this is how the data was uploaded to Dryad. The original scripts however worked with our original data files that were mostly stored in either ABF or Microsoft Excel formats. DOI: http://dx.doi.org/10.7554/eLife.11351.014 [file elife-11351-code1.zip › shared code/Matlab scripts/chris_color_age_pca4.m]

function chris_color_age_pca4
% Builds BLOBS from PCA-scatter scoreplot.
% Data should be hard-written in the header of the function.

% Nov 30 2014: Revised and revived.
% Jan 05 2015: Data updated. + Blob size calculation.
% Jul 27 2015: Output optimized.

list = [1002;1003;1006;2003;4004;6001;13001;13002;13003;14005;17005;19001;19003;23002;23004;24002;2002;3005;
    4001;4003;16005;3001;2004;3002;21002;20001;21001;4002;1004;29006;29001;27001;2001;5001;23001;17003;16004;
    20004;3004;19004;1005;3003;27005;11003;18002;20003;18006;25005;32003;27002;36001;34004;37002;32005;14002;
    29002;77002;18001;7001;31006;25001;18005;34002;36003;16003;33002;37001;29007;11005;9003;5002;23005;30003;
    6003;25004;83003;31005;11006;24001;15001;11001;28003;30002;12002;22003;34001;17001;16002;29003;25006;24006;
    5003;31003;28001;78007;14001;31002;83002;31004;34005;18003;18004;78006;26003;24004;19002;30001;36002;22001;
    77001;22002;33001;9004;17002;11004;34003;32004;23003;35002;14003;24005;27003;16001;82001;24003;35001;78003;
    25003;7003;7002;14004;20002;37003;32001;31001;9001;78002;33003;28002;12004;12001;8001;29004;12003;10001;25002;
    80001;17004;78005;29005;6002;11002;32002;10003;9002];   % Only non-discoboxed cells!!!

s = [0.0412 -0.2695;0.0607 -1.3641;0.6134 -0.64;0.7801 -0.6858;-0.3069 -0.289;-0.1027 0.8485;0.0333 -1.0067;
    1.0426 0.4466;0.1501 -0.2089;1.1334 0.4029;0.4968 -0.0487;-1.3761 -0.11;0.2061 -0.5888;0.9179 0.0358;
    -0.469 0.1406;-0.0502 0.0452;0.12 -0.4928;0.4438 1.0227;1.1478 -0.6961;0.7908 -0.5899;0.21 0.1308;
    -0.3965 -0.2085;-0.463 0.9678;-0.09 -0.0662;0.0338 0.7148;-1.1383 -1.07;-1.3516 -0.8849;-0.2946 0.0132;
    0.3632 -0.2613;-1.0505 -0.0804;-0.5416 0.0375;-1.7973 -1.6487;-0.2292 -0.1478;0.1654 -0.1302;
    -0.0956 -0.3899;-0.4739 -1.0852;-0.2523 -0.4288;-0.3327 -0.1175;0.7852 0.7114;1.0674 -0.8036;-0.0486 -0.4368;
    0.4563 -0.006;-1.3639 -0.8835;0.4298 -0.1017;-0.4334 -0.2218;0.2689 0.6622;1.3287 0.2033;0.6297 0.4993;
    0.0637 0.2454;-1.2364 -0.0348;-1.5507 0.457;-1.5759 -1.4512;-1.1092 -0.1472;-1.0717 -0.3642;1.2535 0.8487;
    -1.4497 -1.6374;1.4287 0.0502;1.0915 1.8463;1.3103 2.0843;-0.5335 -0.1114;-0.4607 0.0354;1.517 2.3652;
    -0.3759 -0.0086;-0.9143 -0.3663;0.5056 0.1229;-1.6528 -0.4934;-0.2656 -0.9042;-1.2409 -0.9287;1.5416 1.1626;
    0.9966 0.3378;0.7222 -0.0466;-0.7132 -1.0018;-0.9423 0.4335;1.2081 0.6826;-0.5723 2.8617;1.2623 0.3248;
    -1.1304 -1.2258;1.3484 0.1374;-1.4854 -0.8008;0.9785 1.0011;0.6099 0.5223;-0.762 -1.1562;-0.7423 -0.2761;
    0.2593 -0.2604;-0.6476 2.1865;-0.8861 -0.317;0.5338 0.8735;0.8322 0.9172;-1.6072 -1.0731;-0.4711 -1.823;
    -0.3518 -0.8543;0.659 0.4332;-1.0368 -0.2144;-1.8333 -0.5536;1.2143 1.6435;0.9635 0.4152;-0.3522 0.2202;
    1.738 0.8146;-0.474 -0.9004;-0.5205 -0.8699;0.864 0.3541;1.0494 1.3272;1.3352 -0.3391;-1.4141 3.1391;
    -0.184 -0.0067;-0.2543 0.808;-0.6833 0.0581;-0.873 -0.4783;0.2217 0.9579;1.6057 0.8319;-0.6801 -0.7181;
    -1.0813 1.2572;0.6277 0.3822;0.4476 0.6355;0.7271 -0.0355;-1.5875 -0.0648;-0.2241 0.1107;-0.663 -0.0056;
    -0.5676 0.5579;0.547 1.2492;-0.0057 -0.6224;-0.2921 0.4317;0.0908 0.2141;0.423 0.2103;0.0347 -0.9598;
    -0.2322 0.7794;0.6558 -0.6067;0.3549 -0.0776;0.5333 0.0273;0.681 0.2291;0.82 0.26;0.4788 1.1137;-0.8073 -1.7876;
    -1.161 -0.4886;-0.476 0.9231;0.9696 0.0747;0.6831 0.1017;-1.0178 -0.3201;-0.18 -0.6159;0.4007 -0.5946;
    0.5828 -0.4031;0.0238 1.4899;-0.1462 0.2737;0.2862 -0.5715;0.3615 -1.0409;-0.8363 -2.4451;0.5824 0.0609;
    0.8941 -0.6906;0.9474 -1.1448;-0.6839 -0.015;0.6095 0.3337;1.3565 0.1018;-0.1815 0.8227;0.0009 0.5095;
    -0.0948 -1.7161]; % Scores (naive only)

age = [48;48;48;48;48;47;45;45;45;46;46;45;45;45;45;45;48;46;48;48;45;46;48;46;45;47;45;48;48;49;49;49;48;49;45;46;45;
    47;46;45;48;46;49;47;47;47;47;48;46;49;45;44;46;46;46;49;49;47;49;43;48;47;44;45;45;46;46;49;47;48;49;45;46;47;48;
    49;43;47;45;46;47;49;46;47;45;44;46;45;49;48;45;49;43;49;49;46;43;49;43;44;47;47;49;49;45;45;46;45;45;49;45;46;48;
    46;47;44;46;45;46;46;45;49;45;46;45;46;49;48;49;49;46;47;46;46;43;48;49;46;49;47;47;49;49;47;49;48;47;46;49;49;47;
    47;46;49;48];

flagAnovaPic = 1;   % Whether you need an ANOVA-style comparison of C1 and C2 across stages

% myColor = [...
%     0   .8   0
%     0   .5   .5
%     0   0   1
%     1   0   0];
scolor = [    0.8431    0.1882    0.1529
    0.9882    0.5529    0.3490
    0.9961    0.8784    0.5647
    1.0000    1.0000    0.7490
    0.8784    0.9529    0.9725
    0.5686    0.7490    0.8588
    0.2706    0.4588    0.7059];    % stagecolors variable from another program (chris_pca6)
myColor = [mean(scolor(1:2,:)) ; mean(scolor(3:4,:)) ; mean(scolor(5,:),1) ; mean(scolor(6:7,:))];

myMarker = 'v^os';
myLabels = {'43-44','45-46','47','48-49'};

stage = nan(size(age));
stage((age==43)|(age==44)) = 1;
stage((age==45)|(age==46)) = 2;
stage((age==47)) = 3;
stage((age==48)|(age==49)) = 4;

agesList = 43:49;

flagbig = 0;    % Plot big figure

nc = 20;
circX = cos(2*pi/nc*(1:nc))/5;
circY = sin(2*pi/nc*(1:nc))/5;

if(flagbig)
    figure;
    hAbig= subplot(4,3,[1 2 4 5 7 8 10 11]);
    hold on;
    for(q=1:4)  % For each stage - draw points
        g = find(stage==q);
        x = s(g,1);
        y = s(g,2);
        plot(x,y,'o','MarkerEdgeColor','none','MarkerFaceColor',myColor(q,:));  
        %plot(x,y,[myMarker(q) 'k']);
    end
    hold off;
    xlabel('C1 (Spikiness)'); ylabel('C2 (Membrane Area)');
    set(gca,'DataAspectRatio',[1 1 1]);
    xLimBig = get(hAbig,'XLim');
    yLimBig = get(hAbig,'YLim');
else
    figure;
    xLimBig = [-2 3];
    yLimBig = [-3 4];
end

for(q=1:4)  % For each stage - draw blobs
    if(flagbig)
        subplot(4,3,3+(q-1)*3);
    else
        subplot(2,2,q);
    end
    hold on;
    grid on;
    set(gca,'DataAspectRatio',[1 1 1],'YTick',[0],'XTick',[0],'XTickLabel',[],'YTickLabel',[],...
        'GridLineStyle','-','XLim',xLimBig,'YLim',yLimBig);
    
    g = find(stage==q);     % All good dots
    x = s(g,1);
    y = s(g,2);
    
    if(length(g)>=1)                        
        [bandwidth,density,xz,yz] = kde2d(s(g,:),20,[xLimBig(1) yLimBig(1)],[xLimBig(2) yLimBig(2)]);
        cLevel = min(density(:));
        inside = 1;
        % while(inside>0.80)   % Area that would cover a given share of dots (or rather reconstructed pdf supposedly behind the dots)
        %     cLevel = cLevel+(max(density(:))-min(density(:)))/100;            
        %     inside = sum(density(density(:)>=cLevel))/sum(density(:));
        % end        
        % [~,h] = contourf(xz,yz,density,[1 1]*cLevel);        
        [~,h] = contourf(xz,yz,density,5);
        h2 = get(h,'Children');
        for(ic=1:length(h2))
            darkColor = myColor(q,:)/3;
            set(h2(ic),'ZData',2*ones(size(get(h2(ic),'XData'))));   % If you want it to be on top of dots
            if(ic==5)
                set(h2(ic),'FaceColor',myColor(q,:),'FaceAlpha',.8,'EdgeColor',darkColor);
            else
                set(h2(ic),'FaceAlpha',0,'LineStyle','-','LineWidth',1,'EdgeColor',darkColor);
            end
        end
        
        %%% --- Quantify blob size
        n = length(x);
        bag{q} = zeros(n*(n-1)/2,1);   % A bag for all pairs
        counter = 0;
        for(c1=2:n)
            for(c2=1:(c1-1))
                counter = counter+1;
                bag{q}(counter) = sqrt((x(c1)-x(c2))^2 + (y(c1)-y(c2))^2);
            end
        end
    end
    hold off;
    ylabel(myLabels{q});    
end
% set(gcf,'renderer','painters');
set(gcf,'Color','white');

% scatterbrowser(s(g,1),s(g,2),data,list(g));

figure;
for(q=1:4)
    subplot(2,2,q);
    plot(s(stage==q,1),s(stage==q,2),'k.');
    set(gca,'DataAspectRatio',[1 1 1],'YTick',[0],'XTick',[0],'XTickLabel',[],'YTickLabel',[],...
        'GridLineStyle','-','XLim',xLimBig,'YLim',yLimBig);
end

if(flagAnovaPic)   
    clc;
    
    figure; 
    fprintf('----------- Component 1\n');
    subplot(1,2,1); compare_columns(concatenan(s(stage==1,1),s(stage==2,1),s(stage==3,1),s(stage==4,1)),myLabels);
    title('Component 1');
    
    fprintf('----------- Component 2\n');
    subplot(1,2,2); compare_columns(concatenan(s(stage==1,2),s(stage==2,2),s(stage==3,2),s(stage==4,2)),myLabels);
    title('Component 2');
    
    fprintf('----------- Correlation between stage and C2:\n');
    [rho,pval] = corr(stage,s(:,2))

    fprintf('----------- Group sizes:\n');
    for(q=1:4)
        fprintf('Stage %d: %d\n',q,sum(stage==q));
    end
    
    fprintf('----------- Blob sizes:\n');
    figure; compare_columns(concatenan(bag{1:4}),myLabels,'pub',[],10);   % --- In case you want to compare cluster sizes
    title('Change of blob size with stage');
end


end

function i = convex(x,y,p)
% Returns convex indices
cx = median(x);
cy = median(y);
d = sqrt((x-cx).^2+(y-cy).^2);
[~,ind] = sort(d);
g = ind(1:max(round(length(x)*p),3));
i = ind(convhull(x(g),y(g)));
end
    
