# Supplementary material for: Multivariate analysis of electrophysiological diversity of Xenopus visual neurons during development and plasticity
Source: eLife. 2015 Nov 14;4:e11351. doi: 10.7554/eLife.11351 (PMC4728129; doi:10.7554/eLife.11351)
Supplement: Source code 1. — This set of custom functions was not designed for public use, so many aspects of data analysis in these functions are hard-coded (usually as a global variable explicitly defined in the beginning of each script). Note also that at the submission stage we transformed all raw data for this paper from pClamp ABF files to Matlab MAT-file format, and this is how the data was uploaded to Dryad. The original scripts however worked with our original data files that were mostly stored in either ABF or Microsoft Excel formats. DOI: http://dx.doi.org/10.7554/eLife.11351.014 [file elife-11351-code1.zip › shared code/Matlab scripts/chris_color_age_pca5.m]

function chris_color_age_pca5
% Shows how pre-sets of cells with similar spiking patterns (from the chris false twins program) project into PCA picture.
%
% Data should be hard-written in the header of the function.

% Nov 30 2014: Revised and revived. 
% Dec 22 2014: Modified from v.5 . Both naive and stimulated cells.
% Dec 23 2014: Now projecting into raw variables as well. Raw values are hard-coded at the very bottom of the file.
%               Trainspace (projection of spike-trains similarity) is also here now.
% Jan 03 2014: Rank-transform of raw values for thresholds. If you need it, chagne if(0) to if(1) below.
% Jan 05 2014: Scores data updated (with varimaxed scores).

list = [1002;1003;1006;2003;4004;6001;13001;13002;13003;14005;17005;19001;19003;23002;23004;24002;2002;3005;
    4001;4003;16005;3001;2004;3002;21002;20001;21001;4002;1004;29006;29001;27001;2001;5001;23001;17003;16004;
    20004;3004;19004;1005;3003;27005;11003;18002;20003;18006;25005;32003;27002;36001;34004;37002;32005;14002;
    29002;77002;18001;7001;31006;25001;18005;34002;36003;16003;33002;37001;29007;11005;9003;5002;23005;30003;
    6003;25004;83003;31005;11006;24001;15001;11001;28003;30002;12002;22003;34001;17001;16002;29003;25006;24006;
    5003;31003;28001;78007;14001;31002;83002;31004;34005;18003;18004;78006;26003;24004;19002;30001;36002;22001;
    77001;22002;33001;9004;17002;11004;34003;32004;23003;35002;14003;24005;27003;16001;82001;24003;35001;78003;
    25003;7003;7002;14004;20002;37003;32001;31001;9001;78002;33003;28002;12004;12001;8001;29004;12003;10001;
    25002;80001;17004;78005;29005;6002;11002;32002;10003;9002;82005;79004;44003;48002;40001;65003;73004;82002;
    79003;41003;42004;79002;73001;64004;72002;82007;82003;67003;79005;72004;43003;79006;42001;45002;65001;82006;
    42003;47002;68001;47001;44002;42002;64003;68002;67004;65002;67005;47003;64001;38001;47004;39001;68003;41001;
    43001;45001;64006;73003;72001;41002;43004;43002;79001;72003;48001;67002;73002;64005;50001;49003;50002;49001;
    49005;49002;49004];

s = [0.0412 -0.2695;0.0607 -1.3641;0.6134 -0.64;0.7801 -0.6858;-0.3069 -0.289;-0.1027 0.8485;0.0333 -1.0067;
    1.0426 0.4466;0.1501 -0.2089;1.1334 0.4029;0.4968 -0.0487;-1.3761 -0.11;0.2061 -0.5888;0.9179 0.0358;
    -0.469 0.1406;-0.0502 0.0452;0.12 -0.4928;0.4438 1.0227;1.1478 -0.6961;0.7908 -0.5899;0.21 0.1308;-0.3965 -0.2085;
    -0.463 0.9678;-0.09 -0.0662;0.0338 0.7148;-1.1383 -1.07;-1.3516 -0.8849;-0.2946 0.0132;0.3632 -0.2613;
    -1.0505 -0.0804;-0.5416 0.0375;-1.7973 -1.6487;-0.2292 -0.1478;0.1654 -0.1302;-0.0956 -0.3899;-0.4739 -1.0852;
    -0.2523 -0.4288;-0.3327 -0.1175;0.7852 0.7114;1.0674 -0.8036;-0.0486 -0.4368;0.4563 -0.006;-1.3639 -0.8835;
    0.4298 -0.1017;-0.4334 -0.2218;0.2689 0.6622;1.3287 0.2033;0.6297 0.4993;0.0637 0.2454;-1.2364 -0.0348;
    -1.5507 0.457;-1.5759 -1.4512;-1.1092 -0.1472;-1.0717 -0.3642;1.2535 0.8487;-1.4497 -1.6374;1.4287 0.0502;
    1.0915 1.8463;1.3103 2.0843;-0.5335 -0.1114;-0.4607 0.0354;1.517 2.3652;-0.3759 -0.0086;-0.9143 -0.3663;
    0.5056 0.1229;-1.6528 -0.4934;-0.2656 -0.9042;-1.2409 -0.9287;1.5416 1.1626;0.9966 0.3378;0.7222 -0.0466;
    -0.7132 -1.0018;-0.9423 0.4335;1.2081 0.6826;-0.5723 2.8617;1.2623 0.3248;-1.1304 -1.2258;1.3484 0.1374;
    -1.4854 -0.8008;0.9785 1.0011;0.6099 0.5223;-0.762 -1.1562;-0.7423 -0.2761;0.2593 -0.2604;-0.6476 2.1865;
    -0.8861 -0.317;0.5338 0.8735;0.8322 0.9172;-1.6072 -1.0731;-0.4711 -1.823;-0.3518 -0.8543;0.659 0.4332;
    -1.0368 -0.2144;-1.8333 -0.5536;1.2143 1.6435;0.9635 0.4152;-0.3522 0.2202;1.738 0.8146;-0.474 -0.9004;
    -0.5205 -0.8699;0.864 0.3541;1.0494 1.3272;1.3352 -0.3391;-1.4141 3.1391;-0.184 -0.0067;-0.2543 0.808;
    -0.6833 0.0581;-0.873 -0.4783;0.2217 0.9579;1.6057 0.8319;-0.6801 -0.7181;-1.0813 1.2572;0.6277 0.3822;
    0.4476 0.6355;0.7271 -0.0355;-1.5875 -0.0648;-0.2241 0.1107;-0.663 -0.0056;-0.5676 0.5579;0.547 1.2492;
    -0.0057 -0.6224;-0.2921 0.4317;0.0908 0.2141;0.423 0.2103;0.0347 -0.9598;-0.2322 0.7794;0.6558 -0.6067;
    0.3549 -0.0776;0.5333 0.0273;0.681 0.2291;0.82 0.26;0.4788 1.1137;-0.8073 -1.7876;-1.161 -0.4886;-0.476 0.9231;
    0.9696 0.0747;0.6831 0.1017;-1.0178 -0.3201;-0.18 -0.6159;0.4007 -0.5946;0.5828 -0.4031;0.0238 1.4899;
    -0.1462 0.2737;0.2862 -0.5715;0.3615 -1.0409;-0.8363 -2.4451;0.5824 0.0609;0.8941 -0.6906;0.9474 -1.1448;
    -0.6839 -0.015;0.6095 0.3337;1.3565 0.1018;-0.1815 0.8227;0.0009 0.5095;-0.0948 -1.7161;1.545 1.9734;
    1.4405 -0.6041;-0.7359 -1.8416;0.8599 0.1186;-1.7897 0.141;1.4755 0.5333;1.7536 -0.3142;1.8229 0.4737;
    1.814 0.2106;-0.4552 -1.9871;-0.4334 -1.6018;1.8572 -0.3323;0.4491 0.8474;2.0347 -0.0453;1.5313 -0.7925;
    1.0466 -0.156;2.0528 -0.1994;2.0069 0.1807;1.4854 0.5927;1.8931 0.229;0.2932 -1.049;1.8764 1.9216;
    -1.2054 -0.0655;-0.2617 -0.4722;1.5774 0.0162;2.1591 -0.6778;-0.6522 -1.2594;0.1194 -0.7696;1.3011 1.2727;
    -1.0784 -0.2096;-0.7215 -1.5259;-0.7698 -0.6332;1.3975 -0.3307;1.5528 0.3266;1.5352 -0.3161;0.7665 0.2487;
    1.2891 0.0936;-1.4317 -0.7376;0.9637 -0.312;0.5875 1.7134;-1.2451 -1.498;-0.9537 0.3891;2.1305 -0.5482;
    -0.9586 -0.1009;-0.1281 0.2003;-1.0084 -0.9521;1.2635 -0.5636;1.5748 -1.0953;1.3917 -0.7202;-0.7476 -0.739;
    -0.1366 -1.1178;0.0141 -0.7943;0.9779 -0.9523;0.5648 -0.2793;0.5453 -1.1129;0.4803 -0.5589;1.18 -1.2497;
    1.1156 -1.1722;0.2087 -0.4846;0.3917 -0.1982;0.8299 -0.3818;0.2804 -1.0139;-0.3604 -1.3402;0.1774 -1.4597;
    0.0138 -0.8555]; % PCA Scores: a mix of actual PCA & ligthbox-projection

mycolor = cbrewer('qual','Set1',4);
 mycolor = mycolor([3 2 4 1],:);            % Reorder in a more meaningful way

group{1} = [25006 34004 44003 22002 29006 1004];    % 1-spike
group{2} = [33001 42001 39001 19002 42003 47001];   % 2-spikes
group{3} = [80001 15001 72003 16002 65002 14003];   % 4-spikes
group{4} = [82005 65001 14001 65003 82002 83002];   % Many-spikes

%%% ------------------------------------ original train space figure

% [traindata,trainid] = trainspace();
% 
% figure;
% hold on;
% g = ~ismember(trainid,[group{:}]);
% plot(traindata(g,1),traindata(g,2),'o','MarkerEdgeColor',[1 1 1]*0.8,'MarkerFaceColor',[1 1 1]*0.9);   
% for(q=1:length(group))
%     g = ismember(trainid,group{q});        
%     plot(traindata(g,1),traindata(g,2),'o','MarkerEdgeColor','none','MarkerFaceColor',mycolor(q,:));    
% end
% legend({'','1','2','3','4'},'Location','NorthEastOutside');
% title('Train similarity');
% hold off;

%%% ------------------------------------- PCA figure
figure;     % PCA space
hold on;
g = ~ismember(list,[group{:}]);
plot(s(g,1),s(g,2),'o','MarkerEdgeColor',[1 1 1]*0.8,'MarkerFaceColor',[1 1 1]*0.9);   
for(q=1:length(group))
    g = ismember(list,group{q});        
    plot(s(g,1),s(g,2),'o','MarkerEdgeColor','none','MarkerFaceColor',mycolor(q,:));    
end
legend({'','1 spike','2-3 spikes','6-7 spikes','>10 spikes'},'Location','NorthEastOutside');
title('Projection to PCA space');
hold off;

%%% ------------------------------------- raw data figure
data = rawdata();
data(:,4) = min(data(:,4),1300);  % Bringing a rogue outlier into the box (for iNa_pA)
data(:,2) = min(data(:,2),4.3);

% 1     2       3       4       5       6       7       8       9       10
% id	rm      cm      nath	napa	ksth	kspa	ktth	ktpa    sampa

mylabels = {'','Rm, MOhm','Cm, pF','iNa threshold, mV','iNa, pA','iKs threshold, mV','iKs, pA','iKt th, mV','iKt, pA','Spike-amplitude accomodation'};
% xi = 4; yi = 7;   % Both currents
xi = 4; yi = 6;   % Both thresholds (19% together)
% xi = 5; yi = 7;   % Both currents (8% together)
% xi = 10; yi = 6;  % sampa and ksth - BAD
% xi = 2; yi = 5; 	% rm and napa (3d and 4th in terms of explaining stuff; 10% together)
% xi = 2; yi = 3;   % rm and cm (15% together)

nx = data(:,xi);    % Just in case we decide to transform them
ny = data(:,yi);

if(1)   % Rank-transform
    oldx = nx;              
    oldy = ny;
    [~,i] = sort(nx);	[~,newx] = sort(i);     p = polyfit(newx,oldx,3);	nx = polyval(p,newx);
    [~,i] = sort(ny);	[~,newy] = sort(i);     p = polyfit(newy,oldy,3);	ny = polyval(p,newy);
end

figure;     % Raw variables
hold on;
g = ~ismember(data(:,1),[group{:}]);    % Fins cells based on their ids
plot(nx(g),ny(g),'o','MarkerEdgeColor',[1 1 1]*0.8,'MarkerFaceColor',[1 1 1]*0.9);  
for(q=1:length(group))
    g = ismember(data(:,1),group{q});        
    plot(nx(g),ny(g),'o','MarkerEdgeColor','none','MarkerFaceColor',mycolor(q,:));   
    % set(gca,'XScale','log','YScale','log');
end
legend({'','1 spike','2-3 spikes','6-7 spikes','>10 spikes'},'Location','NorthEastOutside');
title('Projection to raw variables');
xlabel(mylabels{xi});
ylabel(mylabels{yi});
hold off;

end


function data = rawdata()

% 1     2       3       4       5       6       7       8       9       10      11
% id	rm      cm      nath	napa	ksth	kspa	ktth	ktpa    sampa   samp


data = [1002	0.72	12.4	-27.3	267.7	-28	377.4	7.7	216.7	2.315421348	23.03532663
1003	1.2	7.5	-19.6	88.9	-29.8	234.1	6.7	44.8	2.315421348	23.03532663
1006	1.2	14	-5.9	243	-25	434.9	2.2	47.9	2.315421348	23.03532663
2003	2	10	-16.6	252.7	-11.1	580.1	9.7	172	2.315421348	23.03532663
4004	0.9	17.9	-17.8	274.5	-19	415	-16.9	108.4	2.315421348	23.03532663
6001	1.1	19.9	-22.9	612.8	-28	711.9	-13.9	184	2.315421348	23.03532663
13001	1.1	12.4	-20.1	251.2	-9.9	196.7	-9.9	54.7	2.315421348	23.03532663
13002	0.845	18	-11.5	410.8	-26.3	428.2	-7.4	300.3	2.315421348	23.03532663
13003	0.928	17	-17.6	314.6	-17.8	386.6	-12.8	150.8	2.315421348	23.03532663
14005	0.932	18	-7.5	512.5	-18.4	346.9	-11.1	258.4	2.315421348	23.03532663
17005	1.6	13.8	-16.7	367.5	-18	424.7	-16.7	202.3	2.315421348	23.03532663
19001	1.3	15.9	-38	476.8	-20.4	562.5	-16.2	58.9	2.315421348	23.03532663
19003	1.3	11.6	-18.1	407.1	-8.4	263.7	-13.8	141.1	2.315421348	23.03532663
23002	1	16	-9.3	309.1	-17.7	398.5	-19.4	303.5	2.315421348	23.03532663
23004	0.737	21	-25.1	435.1	-22.3	397.3	-17.5	89.4	2.315421348	23.03532663
24002	0.843	15.6	-20	571.8	-11.3	296.9	-18.8	141.3	2.315421348	23.03532663
2002	2.1	14.3	-17.6	226.7	-16.3	260.7	-22.9	63.4	3.412	12.36
3005	1.2	19.7	-27.4	585.5	-19.4	665.5	-0.1	146.5	2.112	38.749
4001	1.7	19	-7.5	317.2	-15.3	365.3	-16.7	243.5	1.146	12.512
4003	1.6	14	-17.4	188.2	-10	243.8	-19.4	141.4	1.497	15.895
16005	1.6	12	-28.4	325.6	-21.7	478.9	-29	116.2	1.744	20.242
3001	1.3	19	-23.2	350.4	-27.6	438.5	11.5	87.5	3.747	14.339
2004	0.935	14.2	-19.7196347	411.5438356	-18.78995434	539.2009132	-15.36757991	166.5127854	2.504	23.834
3002	1.1	17.4	-28.7	221.1	-30.5	280.8	-2.8	46.5	3.998	20.203
21002	0.654	18	-18.7	656.3	-17.6	470.2	-14.8	235.7	2.225	18.489
20001	1.1	14.6	-25.8	324	-9	310	-15.7	108.9	5	15.747
21001	1.5	13	-19.5	425.1	-10.8	431.6	-22.5	81.6	7.561	17.103
4002	1.2	20	-16.2	354.5	-17.3	466.7	-24	83.5	2.156	14.404
1004	0.592	16	-6.1	180.9	-19.4	313.3	-19.2	145.2	2.315421348	19.523
29006	0.45	14	-28.8	379.6	-19.3	523.7	-26.9	64.6	2.315421348	10.295
29001	0.8	17	-27.6	439.6	-18.9	608.3	-28.1	106.9	1.934	23.641
27001	1.2	10.9	-15.5	95.2	-16	444.7	-24.1	101.4	8.947	9.532
2001	1.3	19	-18.6	281.9	-19.9	396.3	-22.4	124.1	1.32	8.353
5001	1.24	13	-27.4	314.4	-28.9	432.4	9.9	39.9	1.709	14.954
23001	1.7	13.4	-19.4	549.3	-17.6	502.9	-19.7	226.1	1.529	22.339
17003	3.3	9.1	-18.4	261.2	-16.2	562.1	-23.9	136.6	2.315421348	23.03532663
16004	0.922	14	-27.5	271	-20	534.8	19	64.8	3.801	18.241
20004	1.1	13	-19.2	447.3	-17.6	322.7	-20.7	163.3	2.315421348	11.985
3004	1	19	-16.5	394.9	-18.7	680.9	-11.6	254.1	1.463	21.21
19004	1.8	10.36	-17.8	183.6	-6.9	240.1	-13.3	344.1	2.315421348	23.03532663
1005	1.5	11.3	-18.1	296.2	-29.8	295.9	-20.2	141.8	2.315421348	5
3003	1.5	17	-18	418.6	-20.5	401.7	-9.6	154.4	1.58	18.703
27005	1.3	12	-27.5	180.6	-21	657.8	-30.3	50.6	2.599	9.969
11003	1.2	15	-17.8	322.1	-18	297.3	-17.8	303.4	2.315421348	23.03532663
18002	1.3	15.4	-17.6	538.8	-19.5	634.2	-15.5	170.1	2.315421348	23.03532663
20003	0.964	17	-16.1	410.5	-22.6	478.4	-18.6	177.6	2.315421348	23.03532663
18006	1.3	13.6	-15.3	377.1	-9.3	567.8	-12.4	552.6	0.82	15.128
25005	1.3	12.81	-12.1	705.1	-16.1	1022.7	-0.9	191.5	2.725	7.019
32003	1.4	15.8	-18.5	381.7	-16.6	411	-19.7	232.1	1.642	15.371
27002	1.3	15.5	-17.3	312.8	-28.8	498.5	-17.3	170	2.117	23.946
36001	0.875	17.4	-28.9	601.6	-19.2	448.7	-24.8	46.7	3.383	18.595
34004	1.1	11	-20.6	354.9	-20.4	401.7	-23.7	154.6	2.315421348	12.777
37002	1.5	17.3	-27	358.2	-28	622	-27.2	176.8	1.609	7.497
32005	1.5	13	-27	364.4	-16.9	620.5	-28.9	84.9	2.315421348	7.182
14002	1.2	15	-17.1	533	-18.7	530.5	-16.3	277.2	1.962	33.19
29002	1.4	11	-28.9	122.8	-18.7	195.1	-58.8	11.4	2.315421348	16.083
77002	1.8	5.48	-29.1	288.3	-10.4	864.2	21.6	139.4	2.249	36.926
18001	0.6	19	-20	914.2	-15.5	601.1	-17.9	280.3	1.22	28.782
7001	1.1	17	-16	607.3	-25.6	1010.5	3.1	248	1.743	12.338
31006	1.1	13.5	-29	610.4	-16.8	646.3	-27.4	209	2.484	23.499
25001	1.2	15.2	-17.3	363.2	-21.7	1025.5	6.8	265.7	2.315421348	21.327
18005	0.822	20	-14.2	1006.9	-7.1	893.8	-16.5	476.9	1.322	32.113
34002	0.783	17.4	-28.4	441.8	-27.6	380.5	-27.4	147.9	2.294	16.632
36003	0.522	17.6	-29.6	364.6	-25.5	365	-28.7	110.3	1.594	16.774
16003	0.841	17	-18.7	441.9	-26.9	427.7	-21.3	110.5	1.165	19.392
33002	0.762	14	-28	262	-19	357.3	-27.9	132	2.315421348	11.007
37001	1.5	14.1	-23.3	226	-18.3	547.4	-24.8	317.7	0.851	8.718
29007	1.1	13	-22.6	221.8	-18.4	722.4	-14	209	5.648	9.42
11005	1.3	14	-16.5	727.3	-9.3	734.7	-11.8	456.3	1.447	20.351
9003	1.1	14.9	-17.4	337	-16.1	354.7	-19.7	167.4	1.241	27.204
5002	0.95	11.5	-36.6	360.8	-37.1	248.5	3.2	270.2	3.109	17.029
23005	3.4	10	-24.5	285.3	-15.5	666	-25.2	200.6	2.315421348	7.734
30003	0.72	13.5	-28.9	427.6	-20.6	402.9	-27.7	162.6	2.641	14.313
6003	1.2	19	-15.4	631.4	-19.9	513.4	-15.1	395.7	1.036	38.156
25004	0.62	24.11	-17.2	1283.3	-28.4	1221.8	-3.3	124.7	1.644	24.353
83003	0.88	7.74	-13.2	370.7	-17.7	850.3	-11.5	233	2.045	40.7
31005	1	15	-17.3	232.1	-17.7	325	-19.6	171.4	1.831	9.104
11006	1	17.5	-11.3	366.6	-21.5	307.7	-9.5	374.3	1.859	13.929
24001	2.6	14	-28.8	327.8	-18.9	317.2	-26.6	86.3	2.315421348	16.523
15001	0.802	16	-17.3	657.3	-13.2	470.7	-16.1	429.6	1.319	33.238
11001	1.2	17.9	-16.7	280.8	-25.1	571.5	-19.4	211.1	1.733	12.626
28003	1.1	14	-20.9	201	-17	485	-21.1	83.8	2.912	9.878
30002	1.1	15.7	-29.5	466.1	-18.9	435.7	-28.3	70.8	2.122	27.924
12002	1.2	14.7	-17.1	273.3	-20.4	347.9	-17.3	105.7	1.882	13.062
22003	0.5	21.2	-19.7	1016.3	-18.9	611.4	-18.9	354.8	1.151	17.809
34001	1.1	15	-27.8	396.1	-19.4	612.5	-30.1	136.9	3.381	19.48
17001	1.2	13	-27	716.7	-13.5	685.8	-19.3	192.2	1.545	38.731
16002	1.5	21	-16.3	507.1	-20.1	523.4	-17.8	270.8	1.953	30.212
29003	1.1	13	-18.7	255.8	-19.8	593.7	-27.5	65.5	5.35	10.62
25006	3.1	9.75	-12.3	300.9	-8.1	347.6	2.1	96.9	2.315421348	13.236
24006	1.3	12.93	-18.2	463.1	-15.6	374.8	-8.2	199.1	3.818	14.165
5003	0.685	19.3	-17.8	448.6	-22.1	436.7	-21.6	149.9	1.377	16.985
31003	1	13.3	-27	381.6	-16.4	663.4	-26.2	260.4	2.082	15.574
28001	1.3	16	-18	206.1	-18	763.6	-29.1	81.8	6.312	4.13
78007	0.3527	10.38	-15.6	953.1	-25.7	1242.1	-24.5	57.8	1.394	60.465
14001	0.915	20	-19.1	401.8	-19.6	397.7	-21.3	117.7	1.386	16.087
31002	1.1	14.4	-19.2	496.9	-16.7	481	-20.1	138.6	1.657	22.329
83002	0.7455	8.15	-15.7	431.1	-19	975.2	-18.2	118.4	1.47	40.029
31004	1.2	11	-17.9	392.9	-17.2	495.8	-18.5	231.3	1.644	10.203
34005	0.66	13.6	-13.5	153.2	-35.9	486.3	-20.1	257.3	1.069	7.406
18003	2.3	15	-19	640.6	-15.5	512.9	-18.3	222.3	1.128	31.132
18004	1.6	16.7	-25.9	830.3	-16.6	606.3	-15.3	220.3	1.301	29.079
78006	1.8	7.76	-15.9	201.7	-7.2	561.2	-19.7	117.8	1.462	27.649
26003	0.504	24.8	-18.7	1650.4	-17.7	1600.7	-19.8	446.5	2.315421348	11.973
24004	1.2	13.7	-18.9	641.5	-8.5	285.6	-13.1	253.1	1.484	24.296
19002	0.82	15.6	-27.6	635.9	-12.2	504.2	-18.4	148.8	2.017	11.126
30001	1	22	-27.5	404.6	-20.5	594	-27.6	183.4	2.678	22.868
36002	1.2	17.5	-27.5	420.2	-20.5	608.7	-29.5	87.3	4.764	21.088
22001	0.83	19.25	-30	676.2	-11.6	357	-15.2	126.2	1.827	19.579
77001	0.7699	7.14	-16.8	443.9	-16.3	926.8	2.6	173.1	1.756	48.991
22002	0.884	19	-9	312.7	-26	279.6	-14.4	207.5	2.315421348	11.047
33001	0.875	19.5	-28.3	651.5	-35.2	858.8	-27.7	43.1	4.348	20.162
9004	1.24	14	-17	322.7	-17.6	580.3	-11.1	155.3	1.877	18.114
17002	0.935	17	-18.8	584.1	-18.9	579.9	-20.7	121	2.005	23.725
11004	1.4	16	-17.4	223.6	-19	231.3	-20	141.3	1.744	30.827
34003	1.3	15	-19.5	267.5	-35.8	360.7	-22.8	105.4	2.315421348	2
32004	0.631	16	-29.6	500.7	-25.4	444.6	-28.3	173.7	1.24	17.253
23003	1.8	14.5	-19	768.8	-15.9	556.9	-20.9	243.4	3.317	21.79
35002	0.7	17	-28.1	756.1	-26.7	1268.3	-30.4	120.4	1.599	25.014
14003	0.48	17	-18.8	730.3	-11	492.2	-21.6	143	1.306	38.064
24005	1.5	13.11	-17.7	227.2	-26.4	299.1	-16.3	201.9	2.848	7.656
27003	0.5	19.16	-19.9	443.3	-22.2	373.2	-18.3	102.3	1.765	10.295
16001	1.3	16	-27.2	362.9	-21	709.1	-27.7	120.8	1.968	19.091
82001	0.8105	12.41	-27.8	578	-10.3	457.3	-19.9	115.4	1.65	41.494
24003	1.1	12.8	-19	308.3	-19.9	215.2	-17.2	128	2.19	15.625
35001	0.869	17.5	-28.9	595.1	-36.3	665.9	-28.4	58.9	2.737	21.332
78003	0.9693	9.97	-17.8	182.1	-37	185.9	-13	92.5	1.875	23.977
25003	1.7	13.7	-11.9	526.5	-15	1055	-18.2	112.2	2.329	4.565
7003	1.5	14.8	-24.6	235.8	-17.1	572.6	-1.2	352.4	1.35	14.975
7002	1.4	19.5	-26.5	321.2	-26.6	321	12.6	67.4	1.877	34.969
14004	1.9	15	-18.9	620.6	-17.3	418.9	-5.6	169.7	1.617	37.955
20002	1.1	17.8	-18.3	624.8	-20.2	471.4	-19.1	162.2	1.897	12.983
37003	3.3	5.8	-12.7	381.7	-16	675.1	9.6	85.5	2.315421348	7.619
32001	1.1	15.5	-25.6	441.7	-18	991.6	-20.4	274	4.048	14.781
31001	0.83	15	-28.7	706.9	-15.8	1041.5	-24.2	81.7	3.696	20.671
9001	1.9	19.65	-12.7	210	-8.2	308.1	-17.1	414	1.136	30.709
78002	0.437	7.87	-16	478.9	-22.1	503.9	-15.1	102.3	2.295	46.183
33003	1.1	16.5	-24.7	451.4	-21.7	667.1	-24.7	57.4	4.966	8.779
28002	1	7.4	-18.4	362.1	-20.1	728.5	-11.4	108.1	2.689	14.73
12004	1.5	11	-16.8	323.2	-8.6	370.6	-1	101.1	2.016	13.559
12001	1.2	14	-17.6	129.7	-21	149.5	-14.6	181.1	2.381	8.48
8001	0.409	18.8	-27.6	784.3	-22	1078.8	-0.8	210	2.329	22.98
29004	1.1	16	-22.7	605.1	-17.9	1545.7	7.8	169.5	2.387	18.3
12003	1.2	11.5	-16.7	326.3	-8.4	326.1	-12.6	243.1	2.7	16.972
10001	2.1	11.5	-16.8	168.8	-16.2	506.9	-23.2	144.8	2.433	26.127
25002	4.2	6.6	-16.1	166.9	-7.6	240.8	0.9	81.6	2.315421348	18.141
80001	0.3641	9.86	-17.7	590.5	-17.3	819.5	-15.1	138.8	1.842	44.393
17004	1.6	16.5	-6.8	227.2	-20.1	419.7	-17.5	313.1	1.105	20.508
78005	0.7563	7.03	-19.6	249.4	-21.1	217.7	-17.8	95.5	0.832	19.175
29005	1.2	14.3	-25.1	731.9	-16.7	1047	2.9	223.7	3.003	25.533
6002	1.8	17.5	-10.2	549	-8.9	836.7	-12.1	120.8	0.987	22.021
11002	1.2	16	-8.9	258.2	-15.8	437.8	-13.4	291.8	1.196	16.536
32002	1	16.45	-29	580.7	-17.1	663.5	-25.4	155.9	2.057	22.614
10003	2.2	15.8	-18.9	842.9	-16.7	667.6	-24.4	108.1	3.545	32.497
9002	2.9	10.9	-18.5	175.3	-7.5	234.7	17.4	87.8	3.706	14.417
82005	0.5103	15.3	-18	859.4	-15.4	745.5	-15.4	237.8	1.191	58.044
79004	1.3	8	-17.4	277.2	-8.2	529.9	-19.4	81.4	1.72	43.111
44003	1.8	8.23	-25.1	224.6	-15.6	570.9	-3.5	78.4	2.315421348	18.005
48002	1.8	12.46	-26.7	227.4	-21.9	413.9	-24.3	95.2	1.997	27.008
40001	1	15.9	-18.8	468.3	-28.9	531.2	-18.8	101.1	3.036	13.031
65003	0.448	12.57	-14.3	460.6	-23	475.1	-17.9	165.4	1.475	39.754
73004	0.8008	8.3	-11.1	332.8	-6.6	662.5	-4.1	162.1	3.607	44.881
82002	0.4696	11.37	-15.7	545.9	-8.2	710.9	-12.4	215.4	1.405	53.365
79003	0.3886	12.75	-20	475.5	-9.5	362.2	-7	127.7	1.63	44.881
41003	8.1	5.7	-30	371.7	-24	339.8	-28.8	75.5	2.315421348	12.828
42004	2	15.56	-7.9	186.5	-12.4	441.1	-17.4	90.1	3.672	9.013
79002	0.6746	9	-7.4	278.3	-10.2	429.9	-14.7	195.4	1.758	40.141
73001	0.954	7.7	-16.7	420.8	-20	1058.5	8.3	141.7	1.778	41.951
64004	0.695	9.72	-9.7	273.7	-9.2	498.5	-12.1	153.4	2.437	44.779
72002	1.2	8.96	-4.1	135.9	-6.9	856.5	-16.5	172.2	2.304	36.428
82007	1.1	11.57	-17.1	296.4	-8.4	742.8	-20.3	149.3	2.686	35.38
82003	0.7637	12.77	-7.4	277.5	-20.6	374.8	-13.3	353.4	0.484	39.012
67003	0.5306	9.12	-20.4	415.1	-16.8	403.6	-6.4	116.6	1.244	52.317
79005	0.5029	10.19	-16.3	416.9	-9.6	956	-21.2	113.1	1.316	48.859
72004	1.3	11.11	-14.7	641.1	-7.5	717.9	-12.5	162.1	2.065	43.111
43003	1.1	8.65	-30.7	143.3	-19.1	266.8	0.9	238.1	2.425	10.966
79006	0.7168	11.46	-14.4	1042.3	-8.6	1213.3	-15.7	99.3	1.442	44.25
42001	2	17.11	-27.9	350.3	-21.9	768.7	-27.7	87.7	3.735	12.746
45002	0.6674	8.26	-9.3	263.1	-20.6	334.7	-12.1	154.8	1.747	8.006
65001	0.4524	13.47	-9.1	357.7	-19.3	333.8	-13.7	136.2	1.269	44.362
82006	0.7014	12.07	-7.7	285	-31.7	435.2	-11.9	365	1.05	36.875
42003	3.3	14.37	-27.7	331.5	-19.5	554.8	-11	213.7	3.617	12.451
47002	2.3	11.97	-16.5	147.1	-38.9	208	-11.3	272.8	2.315421348	6.215
68001	0.5366	9.91	-15.5	468.7	-15.3	1428.6	-9.3	222.9	1.373	32.644
47001	1.8	12.69	-26.2	417.9	-25	531.4	-23	105.3	3.921	16.571
44002	0.972	10	-9.6	183.4	-11.7	321.6	-13.9	169.7	2.315421348	6.5
42002	2.3	2.6	-26.5	633	-36.6	678.3	-9.2	208	0.81	15.798
64003	0.7417	8.63	-17.4	274.1	-9.3	468.8	-21.7	74.7	2.289	38.31
68002	0.9567	8.23	-15.7	295.2	-8.6	1194.6	-21.4	71.1	1.597	42.582
67004	0.5919	5.5	-17.5	439.9	-16.2	620.8	-21.4	36.8	1.51	42.135
65002	0.3733	12.73	-15.5	539.3	-10.2	635.8	-18.7	182.4	1.781	46.082
67005	0.6283	6.77	-18.5	392.6	-15.7	748.2	-18.1	103.4	1.863	43.681
47003	2.7	16.13	-27.5	181.8	-34	313.7	-9.9	159.4	1.924	3.713
64001	1.5	7.63	-17.6	236.3	-6.6	881.3	-20.7	104	4.823	42.918
38001	1.3	21.7	-29.4	808.1	-28.9	824.7	-28.3	94	1.403	34.861
47004	0.9881	11.24	-26.8	316.1	-27.5	266.9	-5.4	301.9	2.844	13.662
39001	1.5	21.23	-27.3	482.4	-30	795.5	-20.4	57.6	2.788	10.488
68003	1.1	6.99	-6	225.3	-18.1	512.9	-15	180.3	1.264	39.368
41001	3.2	27.5	-29.5	642.3	-35.7	547	-7.7	143.4	4.442	24.017
43001	1	15	-14	526.2	-17.3	778.7	-11.6	228.2	2.459	10.722
45001	0.9888	9.46	-29.4	518.9	-26	536.9	-21.7	61.2	4.553	18.768
64006	0.6783	9.03	-13.4	302.9	-35.7	664.8	-12.1	501.5	3.621	22.542
73003	1.8	5.41	-17.7	286	-18.7	263.2	-14.1	92.9	1.625	34.597
72001	0.4728	8.18	-9.7	249.5	-27.4	241.5	-3	182.8	3.424	43.193
41002	2.7	30.8	-21.5	449	-25.6	377.1	-18.3	202.6	1.843	32.41
43004	1.3	9.78	-24.4	282.7	-28.3	476.8	-15.6	348.3	2.809	10.885
43002	0.41	13.4	-7.3	274.3	-25	242.1	-8.4	62.2	1.642	16.347
79001	0.4797	9.76	-18.1	272.7	-9.7	235.3	-9.8	72.2	1.889	40.619
72003	0.565	11.41	-16.4	320.7	-18.7	439.8	-23.6	207.7	1.445	37.221
48001	0.8789	10.32	-26.7	207.2	-20.7	423.2	-25.8	37.3	1.663	23.326
67002	0.3423	8.08	-20.3	183.7	-17	700.6	23.8	52.6	1.419	24.75
73002	1.2	5.92	-18.8	249.1	-17.9	223.5	-17.9	87	4.01	43.233
64005	0.6616	9.68	-8.5	172.9	-17.1	350.2	-11.6	112.6	7.115	27.395
50001	1.8	11.47	-27.8	286.6	-16.2	511.8	-25.7	212.6	2.099	17.293
49003	1.1	14.54	-28.5	513.7	-10.3	392.2	-15	138.5	1.856	37.435
50002	0.922	14.23	-18.2	292.1	-8.7	440.4	-18.9	198	1.552	28.229
49001	1	14.2	-19.5	223	-17.2	314.7	-22.6	118.3	1.557	25.533
49005	1	15.3	-18.6	257.7	-18.1	395.8	-23	118.9	5.459	12.583
49002	2.7	13.29	-24.3	164.9	-10.3	344.9	-21.9	152.3	1.736	20.854
49004	1.6	15.56	-23.7	274.7	-18.5	292.5	-17.5	186.9	2.12	19.653];

end


function [data,id] = trainspace()

data = [-14.7217 -4.6785;-22.6661 -3.9319;-13.5176 3.0287;-15.8753 0.87;-14.7151 -4.7648;-19.2438 -2.1003;
    -22.5604 1.5;-20.7648 1.555;-16.8546 -6.1277;-19.8363 0.7664;-6.1772 -6.4429;-13.7529 -4.2772;-12.0059 -2.8036;
    -28.0873 -0.8921;-19.1469 -1.0521;-31.6617 2.423;-2.1913 -3.5538;-21.1374 -0.5819;-18.4998 2.3424;-35.6418 3.7179;
    -30.623 3.4726;-14.5236 2.5231;-2.7835 6.0035;2.736 -2.6745;-26.0847 -0.7094;-5.597 -8.9042;-19.8138 1.1555;
    -23.1155 0.0066;-29.5925 3.423;-21.2152 -0.6122;-3.4691 -6.4205;-20.1488 -1.0207;-18.5768 2.8735;-4.7435 2.2323;
    9.3 9.0387;24.563 -10.5397;-22.0838 -0.1526;-19.3378 -2.525;-15.8471 -5.7297;-35.0272 0.4239;-20.1761 -1.2387;
    -25.5628 4.4151;-22.1421 -1.1561;-16.673 -4.1614;-33.6446 2.668;-29.6389 3.157;-25.2751 -2.9954;-22.379 3.2541;
    -17.9804 -0.0679;-34.6331 3.6338;-26.7293 1.8723;-22.0861 -0.8557;13.5211 -14.8356;21.9363 -17.0168;
    -10.2297 -6.1364;11.3399 -2.248;0.1066 -12.0446;-10.0932 -4.893;-15.9321 1.1368;18.7746 -5.9938;
    23.2194 -7.0228;42.6956 -14.4119;32.4051 -8.0086;65.4658 -1.6803;33.9417 -3.0472;12.9343 9.6442;
    47.6173 14.2054;20.8191 2.0961;44.1799 10.0869;-16.5922 2.1537;62.2599 -4.7746;33.2445 -21.7498;
    41.2655 -21.8223;56.7188 8.2904;64.0962 -5.7605;59.9446 -10.7135;8.8753 -11.3962;37.7892 -8.9389;
    9.5231 5.1562;68.9037 -0.8266;19.8672 -7.9291;17.9484 -14.9878;19.3661 -8.2938;49.0174 -11.8023;
    31.8805 -2.2858;31.4238 -11.898;-0.7305 1.8846;13.3997 -10.2589;-14.605 -4.3609;49.0684 -8.4661;
    29.7201 19.3864;28.0498 -8.1586;39.5797 -2.5912;72.7504 1.3634;24.8438 -21.0415;51.0655 0.392;
    75.5128 43.2938;11.5118 4.1502;15.0234 -16.6101;59.4001 2.2343;34.8655 10.4383;51.1625 16.8692;
    23.4852 8.4346;19.6152 -0.1786;56.6608 6.7926;37.145 -7.0311;-32.6201 3.489;-28.907 0.6717;-17.8886 -10.6183;
    -26.5779 3.0047;-27.9758 -0.2023;-18.7171 -4.6172;0.4142 -6.0191;-20.1241 -0.732;-12.8975 -6.5636;
    -32.6644 2.1167;-18.7603 1.806;-6.3117 -2.1191;-8.4194 -0.422;-29.6524 3.1805;-26.7433 2.0201;
    -7.2365 9.8826;-29.6039 3.039;-35.6418 3.7179;-28.5686 0.7549;-12.43 -1.8315;-15.1862 -1.4583;
    -24.2361 -1.4079;-28.3824 3.5144;0.2659 -0.6288;4.008 0.5291;19.3536 2.4875;-0.3593 4.8021;-16.8283 0.3027;
    3.1343 -6.0699;-2.8134 -7.1708;-2.7193 -8.9412;8.1455 12.5559;35.7159 9.9928;17.3328 19.6703;1.1372 5.5117;
    0.0164 -4.7789;14.816 -1.8038;-12.3713 5.0596;13.8391 -4.3641;-7.1904 2.5898;36.8745 15.5015;-5.0157 7.3747;
    -2.9339 -5.0341;-0.9953 -6.4971;-2.842 8.6839;4.9952 4.6366;10.9662 -4.4537;42.1674 4.912;16.788 14.328;
    -16.5281 3.2959;-7.4846 2.8847;-10.3916 -1.5483;-12.0732 1.7909;44.881 20.7028;32.6053 -0.0436;8.6981 5.797;
    16.3284 -11.4224;17.4113 8.2271;-9.3564 2.5582;12.7301 3.8346;-5.0944 2.7116;-20.9754 -0.6989;-25.4103 3.0237;
    17.4028 -12.8432;0.8288 -0.8222;0.9463 0.0045;26.5735 30.395;30.4177 -11.353;17.1121 4.2436;17.0706 7.84;
    -10.6138 0.478;-19.6589 1.955;-26.1594 -0.0782;-19.4931 3.077;-27.7557 1.8891;-26.0975 -0.461;-18.7136 2.5273;
    -4.4464 0.8235;-30.621 3.6857;-14.1594 4.6579;-16.2519 -2.6304;-23.0812 -0.3316;-27.7186 2.2427;-27.7437 2.3373;
    -24.6558 1.949;-14.2759 -0.6012;-25.5833 3.3212;-16.6402 2.7958;-32.6165 3.4785;-32.6261 3.5582;-8.0726 -0.3911;
    -30.5651 3.4236;1.3641 6.0086;-29.6588 3.1251];

id = [30001;30002;30003;31001;31002;31003;31004;31005;31006;32001;32002;32003;32004;32005;33001;33002;33003;34001;
    34002;34003;34004;34005;35001;35002;36001;36002;36003;37001;37002;37003;38001;39001;40001;43001;43002;43003;
    43004;41001;41002;41003;42001;42002;42003;42004;44002;44003;45001;45002;47001;47002;47003;47004;48001;48002;
    49001;49002;49003;49004;49005;50001;50002;64001;64003;64004;64005;64006;65001;65002;65003;67002;67003;67004;
    67005;68001;68002;68003;72001;72002;72003;72004;73001;73002;73003;73004;77001;77002;78002;78003;78005;78006;
    78007;79001;79002;79003;79004;79005;79006;80001;82001;82002;82003;82005;82006;82007;83002;83003;26003;27001;
    27002;27003;27005;28001;28002;28003;29001;29002;29003;29004;29005;29006;29007;1003;1004;1005;2001;2002;2004;
    3001;3002;3003;3004;3005;4001;4002;4003;5001;5002;5003;6002;6003;7001;7002;7003;8001;9001;9002;9003;9004;10001;
    10003;11001;11002;11004;11005;11006;12001;12002;12003;12004;14001;14002;14003;14004;15001;16001;16002;16003;
    16004;16005;17001;17002;17004;18001;18003;18004;18005;18006;19002;20001;20002;20004;21001;21002;22001;22002;
    22003;23001;23003;23005;24001;24003;24004;24005;24006;25001;25002;25003;25004;25005;25006];

end
