# Supplementary material for: Multivariate analysis of electrophysiological diversity of Xenopus visual neurons during development and plasticity
Source: eLife. 2015 Nov 14;4:e11351. doi: 10.7554/eLife.11351 (PMC4728129; doi:10.7554/eLife.11351)
Supplement: Source code 1. — This set of custom functions was not designed for public use, so many aspects of data analysis in these functions are hard-coded (usually as a global variable explicitly defined in the beginning of each script). Note also that at the submission stage we transformed all raw data for this paper from pClamp ABF files to Matlab MAT-file format, and this is how the data was uploaded to Dryad. The original scripts however worked with our original data files that were mostly stored in either ABF or Microsoft Excel formats. DOI: http://dx.doi.org/10.7554/eLife.11351.014 [file elife-11351-code1.zip › shared code/Matlab scripts/chris_detect_spikes.m]

function S = chris_detect_spikes(S)
% S = CHRIS_DETECT_SPIKES(S)
%
% If called without an argument, this function acts as a script. It reads certain 'hard-wired' ABF files 
% one by one, and looks for spikes in them. It then returns the result as a bunch of coordinated tables 
% within the structure S. This way it works with oscillations (bumps) of different frequencies.
%
% If called with an argument S, it skips reading and spike-finding, and goes directly to high-level
% processing.
%
% To see a figure with spikes, go down to SENSOR subroutine and there put if(1) for the figure-building block.

% Oct 23 2012: Revision.
% Oct 97 2013: Redirected to new folders.
% Feb 26 2014: Now it gathers some important statistics and reports it by neuron type.
% May 12 2014: Repurposed for new set of data.
% May 14 2014: Troubleshooting spike detection algorithms to work with new data. Traces are now normalized to [-60 10]
%               spread, and then processed with moderately conservative thresholding values.
% May 23 2014: Adjusting for amplitude-injections.
% Jan 17 2015: Revisited; very mild changes in code usability.

doAmpsNotFreq = 0;      % Set to 1 is you need to process amplitude-bumps. Set to 0 for freq-bumps.

if(nargin<1)        
    S.id = [];      S.animal = [];  S.cell = [];    
    S.lat = [];     S.amps = [];    S.group = [];   S.sweep = [];   % Here everything will be stored
    
    fileName = 'C:\Users\Arseny\Documents\4_Cells Classification\2014 data\BumpsKey.xlsx';
    [dataN,dataT] = xlsread(fileName, 1);   % Numbers and text
    dataT = dataT(2:end,2:end);             % First line contains headers, and first column is empty
    
    sn = 1:size(dataN,1);           % Debugging tool. You may replace this value by something else (below) if you need to shorten the list of trials to be processed.
    %sn = [1 129];  
    % sn = [44 50] + 50;
    % sn = (1:25) + 100;
    % sn = 1:10;
    dataN = dataN(sn,:); dataT = dataT(sn,:);     
    %%%% If you need a debugging figure, Ctrl-F for "meow" below, and change 0 to 1. Change to 0 to disable it.

    nFiles = size(dataN,1);         % how many files to read
    for(q=1:nFiles)
        id = dataN(q);
        if(doAmpsNotFreq)
            file2read = dataT{q,2};	% Filename
            S = enjoy(S,id,2,['C:\Users\Arseny\Documents\4_Cells Classification\2014 data\Raw Bumps files\' file2read '.abf']);            % Main processing
        else
            file2read = dataT{q,1};	% Filename
            S = enjoy(S,id,1,['C:\Users\Arseny\Documents\4_Cells Classification\2014 data\Raw Bumps files\' file2read '.abf']);            % Main processing
        end        
    end

%     fprintf('%5s\t%5s\t%5s\t%9s\t%9s\t%5s\n','Tad','Cell','Group','Amp mV','Lat ms','Sweep'); % Screen
%     fprintf('%5d\t%5d\t%5d\t%9.2f\t%9.2f\t%5d\n',[S.animal S.cell S.group S.amps   S.lat/10     S.sweep]');

    if(doAmpsNotFreq)
        fprintf('Amplitudes. Writing raw data... ');
        fid = fopen('C:\Users\Arseny\Documents\4_Cells Classification\2014 data\chris_bumps_amps_dat.txt','w');    
        % fprintf(fid,'%9s\t%5s\t%9s\t%9s\t%5s\r\n','id','Group','Amp mV','Lat ms','Sweep');
        % fprintf(fid,'%9d\t%5d\t%9.2f\t%9.2f\t%5d\r\n',[S.id S.group S.amps   S.lat/10     S.sweep]');   
    else
        fprintf('Frequencies. Writing raw data... ');
        fid = fopen('C:\Users\Arseny\Documents\4_Cells Classification\2014 data\chris_bumps_freq_dat.txt','w');    
        fprintf(fid,'%9s\t%5s\t%9s\t%9s\t%5s\r\n','id','Group','Amp mV','Lat ms','Sweep');
        fprintf(fid,'%9d\t%5d\t%9.2f\t%9.2f\t%5d\r\n',[S.id S.group S.amps   S.lat/10     S.sweep]');             
    end
    fclose(fid);
    fprintf('Done.\n');
end     % Now we certainly have S: either it was received, or it was read 

if(doAmpsNotFreq)
    process(S,2);
else
    process(S,1);
end    

end


function S = enjoy(S,id,mode,fileName)
% The working horse function of this script.
% MODE is 1 for frequencies, and 2 for amplitudes.

areas =      [1   4250 8300 12300 16400 19600];     % Limits of current injection bouts
bumpStarts = [400 4400 8400 12400 16400] + 40;      % Where each bump started, estimated by eye. The actual injection starts at about +14
safetyTail = 400;                                   % Approximate delay between the start of the bout and the actual response (passive electric properties?)

if(mode==1)
    boutLength = [2000 2000 1800 2000 2000];            % Length of each bout (one of them is a bit different)
else
    boutLength = [2000 2000 2000 2000 2000];
end

try
    temp = abfload(fileName);
catch
    fprintf('Reading of file %d failed\n',id);
    return;
end

data = squeeze(temp(:,1,:));        % Potential, mV
% current = squeeze(temp(:,2,:));     % Current being injected, pA

% figure; set(gcf,'Color','w'); hold on; plot(data,'g-'); plot(areas,ones(size(areas))*data(1),'ks'); hold off; error('Ha-ha!');   % Debugger figure

data = data-min(data(:));   % My new idea is that maybe we should re-normalize all data, just to have the threshold values consistent                  
data = data/max(data(:));
data = data*70 - 60;    


for(iSweep=1:size(data,2))      % A typical file contains 10 sweeps
    [lat,amps] = sensor(data(:,iSweep),iSweep,id);
    group = nan(size(lat));     % "Which bout was it" data will be stored here
    
    for(iGroup = 1:5)           % Bout of bump-injections
        group((lat>=areas(iGroup)) & (lat<areas(iGroup)+boutLength(iGroup)+safetyTail)) = iGroup;  % Which bout was it
        lat(group==iGroup) = lat(group==iGroup) - bumpStarts(iGroup);                   % Latency adjustment (translating from "from the beginning" to "within the bump group")        
    end
    
    % dispf([(1:length(lat))' lat group]); % ---- Debugger
    g = ~isnan(group(:));      % Good (pocketed) spikes
        
    S.lat   = [S.lat;   lat(g)];
    S.amps  = [S.amps;  amps(g)];
    S.group = [S.group; group(g)];
    S.sweep = [S.sweep; iSweep*ones(sum(g),1)];
%     S.animal= [S.animal;   animal*ones(length(lat),1)];
%     S.cell  = [S.cell;     cell*ones(length(lat),1)];
    S.id    = [S.id; id*ones(sum(g),1)];    
end

%title(num2str(id)); % Presumably there's a figure somewhere there

end


function process(S,mode)
% High-order processing of latency information: 
% it calculates the average number of spikes that each neuron had per bump of current injection.
% MODE is 1 for frequencies, and 2 for amplitudes.

if(mode==1)
    nBumps =     [20 10 6 5 4];                         % N Bumps in each injection bout
    bumpLength = [2000 2000 1800 2000 2000]./nBumps;    % 200 ms, sampled at 10 kHz
elseif(mode==2)
    nBumps =     [6 6 6 6 6];                       
    bumpLength = [1800 1800 1800 1800 1800]./nBumps;    % 200 ms, sampled at 10 kHz
end
bumpShift = [0 cumsum(nBumps)];                         % To shift from local to global bump number (like enumerating across all bumps in all groups)
bumpStarts = [400 4400 8400 12400 16400] + 40;          % Only needed for plotting purpuses (below).

bag = [];

idList = unique(S.id);

if(length(idList)<2)
    return;                         % No need ot make a summary figure if there's only one cell processed
end
for(idCount=1:length(idList))                                                   % For each cell
    id = idList(idCount);
    g  = (S.id==id);                                                            % Spikes of this cell
    %%% figure; hold on; plot(S.lat(g),randn(size(S.lat(g))),'.'); hold off; error('Ha-ha'); % Debugging figure
    bump = bumpShift(S.group(g))' + ceil(S.lat(g)./(bumpLength(S.group(g))'));  % What bump number (of all recorded) it was
    bumpStats = zeros(1,sum(nBumps));
    nSweeps = max(S.sweep(g));
    for(q=1:sum(nBumps))                                                        % For each bump - count the spikes.
        bumpStats(q) = sum(bump==q);
    end
    fprintf('%8d\t',id); dispf(bumpStats/nSweeps,'%3.1f');    
    bag = [bag; bumpStats/nSweeps];
end

xData = [];                         % Calculate where the bumps are located (approximately, for plotting)
for(iBout = 1:length(nBumps))
    xData = [xData; bumpStarts(iBout)+(0:nBumps(iBout)-1)'*bumpLength(iBout)];
end

figure; hold on;                    % Average number of spikes per bump
plot(xData,bag','g-');
plot(xData,mean(bag),'.-k');
hold off;

end


function [lat,amps] = sensor(v,iSweep,id)
% This function actually thresholds the spikes. The logic it follows may be
% somewhat confusing, so 

width = 20;                 % Target spike width (the "neck point" will be set at a level at which a spike reaches this width)
% width2 = 100;             % How much to the left a minimum may lie from a respective peak-detection point
iflectionThreshold = 0.01;  % Threshold for inflection points.
peakThreshold = 2;        % Treshold for peak size, mV (from the Neck point)

%%% It will take all narrow high peaks (according to PEAKTHRESHOLD) and all peaks that have an inflection (based on IFLECTIONTHRESHOLD)

[fb,fa] = butter(3,0.2);
v = myfilt(fb,fa,v);

f = v(width:end)-v(1:end-width+1);            % If v has same value WIDTH points to the right
necks = find((f(1:end-1)>0)&(f(2:end)<0));    % Roots: Either a peak, or a valley
shape = v(necks+floor(width/2))-v(necks);     % Value in the middle
necks = necks(shape>0);                       % Only peaks

d1 = diff(v,1);     d1 = [d1([1  ]); d1(:)];
d2 = diff(v,2);     d2 = [d2([1 1]); d2(:)];
inflections = max(0,d1).*max(0,d2);                     % A bit of d1 is added to d2 for higher contrast
infPoints = find((inflections(2:end)>=iflectionThreshold)&(inflections(1:end-1)<iflectionThreshold)); % Inflection points (only positive)
locMin = find((d1(2:end)>0)&(d1(1:end-1)<=0));  % Local minima

pMax = nan(size(necks));
pLeft = pMax;	pNearestInflection = pMax;	pMinLeft = pMax;	pMinRight = pMax;

for(iPoint = 1:length(necks)) % For each potential peak
    pMax(iPoint) = necks(iPoint)-1+find(v(necks(iPoint)+(0:width))==max(v(necks(iPoint)+(1:width))));  % Nearest local maximum to the right
    if(necks(iPoint)>=locMin(1))                                                % If there are any minimi to the left from our potential peak
        pMinLeft(iPoint) = max(locMin(locMin<=necks(iPoint)));                  % Nearest local minimum to the left
    else
        pMinLeft(iPoint) = necks(iPoint);
    end
    
    if(necks(iPoint)<=locMin(end))                                              % If there are any minimi to the right        
        pMinRight(iPoint) = min(locMin(locMin>=necks(iPoint)));                 % Nearest local minimum to the right          
    else
        pMinRight(iPoint) = necks(iPoint);
    end
    
    if(~isempty(infPoints))                                                             % If there are any inflection points
        if(necks(iPoint)>=infPoints(1))
            pNearestInflection(iPoint) = max(infPoints(infPoints<=necks(iPoint)));      % Nearest inflection
        else
            pNearestInflection(iPoint) = 1;
        end
    end
    
    %if(pMinLeft(iPoint)>=pNearestInflection(iPoint))                                 % Choose between local minimum and inflection
    %    pLeft(iPoint) = pMinLeft(iPoint);
    %else
    %    pLeft(iPoint) = pNearestInflection(iPoint);
    %    %%% The problem with this approach is that depending on the unpredictable thresholding some spikes in a train get measured either from the
    %    %%% infliction point, or from a valley. It's not a healthy way to do it, as this way I can not measure decensitization.
    %end
    pLeft(iPoint) = pMinLeft(iPoint);
end

if(isempty(pNearestInflection))
    pNearestInflection = ones(size(pMax));  % Just to make formulas below work, even though this is an obvious crutch and doesn't make any sense
end

%goodIs = ((v(pMax(:))-v(pLeft(:)))>=peakThreshold) & ((v(pMax(:))-v(pMinRight(:)))>=peakThreshold);    % Doesn't work. Accepts oscillations as well.
goodIs = ( (v(pMax(:))-v(necks(:)))>=peakThreshold ) | ( pNearestInflection(:)>=pMinLeft(:) ); % Let's take all narrow peaks & all peaks after thresholded inflictions.
% It's hard to detect both peaks in the high-frequency train, and 2nd peaks in the slow-frequency train.,
% But this way everything seems to be detected, more or less.

necks = necks(goodIs);
pMax  = pMax(goodIs);
pLeft = pLeft(goodIs);

if(0) % Most nice and useful debugging figure -=-=-=--=-=-=-=-=-=-=-=-=-=-=-=-=-=-=- meow
    areas =      [1   4250 8300 12300 16400 19600];     % Limits of injection blocks
    if(iSweep==1)    % Good indicative figure
        figure;
        subplot(4,1,4); hold on;    % Lower section (tresholding)
        plot(inflections,'g-');
        plot(infPoints,iflectionThreshold*ones(size(infPoints)),'b.');        
        hold off;
        
        subplot(4,1,1:3); hold on;  % Higher section (results)
        plot(1:length(v),v,'g-');
        plot(necks,v(necks),'r.');
        plot(pMax,v(pMax),'r+');
        plot(pLeft,v(pLeft),'b.');
        plot(infPoints,v(infPoints),'g.');
        
        for(iBout = 1:length(areas)-1)
            nSpikes = sum((pMax>areas(iBout) & (pMax<=areas(iBout+1))));
            yLim = get(gca,'YLim');
            text(mean(areas(iBout + (0:1))),yLim(1)+5,num2str(nSpikes),'HorizontalAlign','Center','Color','b');
        end
        
        hold off;
        % legend('Voltage','Necks','Max','Min','Inflections','Location','SouthEast');
        ylabel(id);
        drawnow;
        % error('=)');
    end
end

lat = pMax;  % I used pLeft initially, but for many peaks (especially for the 1st peaks within each bout) I put it too far on the left.
amps = v(pMax)-v(pLeft);

end


function x2 = myfilt(b,a,x)
% Filtering without ripples at the end
x2 = filtfilt(b,a,[x(:); ones(length(b),1)*mean(x(end-10:end))]);
x2 = x2(1:length(x));
end
