# Supplementary material for: Multivariate analysis of electrophysiological diversity of Xenopus visual neurons during development and plasticity
Source: eLife. 2015 Nov 14;4:e11351. doi: 10.7554/eLife.11351 (PMC4728129; doi:10.7554/eLife.11351)
Supplement: Source code 1. — This set of custom functions was not designed for public use, so many aspects of data analysis in these functions are hard-coded (usually as a global variable explicitly defined in the beginning of each script). Note also that at the submission stage we transformed all raw data for this paper from pClamp ABF files to Matlab MAT-file format, and this is how the data was uploaded to Dryad. The original scripts however worked with our original data files that were mostly stored in either ABF or Microsoft Excel formats. DOI: http://dx.doi.org/10.7554/eLife.11351.014 [file elife-11351-code1.zip › shared code/Matlab scripts/chris_false_twins2.m]

function S = chris_false_twins2(S,cellTarget)
% chris_false_twins
%
% Loads spiking data (all latencies), and finds cells that spike similarly.

% Dec 22 2014: Created
% Version 2:   Now only with cell seed, as it seems to be working better than the property-based one (which
%               is now left alone in the v1 file.
% Dec 23 2014: Tiny improvements.

if(nargin<1) % First run
    fprintf('First run: reading data from Excel\n');
    fileName = 'C:\Users\Arseny\Documents\4_Cells Classification\2014 data\Spikes data CURRENT.xlsx';
    sheetName = 'latency';
    [xlsNum,xlsStr] = xlsread(fileName, sheetName);
    S.data = xlsNum;
    S.spikeMoveCost = 0;                                    % Just some value to trigger recalculation
    S.d = [];                                               % same thing.
end
if(nargin<2)
    cellTarget = 1;                                         % Default value
end
if(~isfield(S,'id'))
    fprintf('Disassembling data\n');
    S.id        = S.data(4:end,1);
    S.boxed     = S.data(4:end,2);
    S.current   = S.data(1,4:end);
    S.spiken    = S.data(3,4:end);      % Spike number
    S.mat       = S.data(4:end,4:end);  % main set of data
end

nCell = length(S.id);

uniqueCurrents = unique(S.current);                         % Angelia's "currents injected" are wrong anyway, so let's enumerate them instead
for(q=1:length(S.current))
    sweepn(q) = find(uniqueCurrents==S.current(q));         % which current injection was it?
end

spikeMoveCost = 0.01;               % When looking for a similar spike-train. 0.01 to preserve spike-count; 0.1 to preserve timing.

if(S.spikeMoveCost ~= spikeMoveCost)
    fprintf('The moving cost has changed: recalculating...\n');
    S = rmfield(S,'d');             % If the distance matrix is obsolete
end

if(~isfield(S,'d'))                 % If not yet calculated
    d = zeros(nCell);
    for(cellTarget = 1:nCell)
        %template = S.mat(cellTarget,(sweepn==sweepToUse) & ~isnan(S.mat(cellTarget,:)));
        template = S.mat(cellTarget,~isnan(S.mat(cellTarget,:))) + sweepn(~isnan(S.mat(cellTarget,:)))*200;
        for(iCell=1:cellTarget)
            %spikeSample = S.mat(iCell,(sweepn==sweepToUse) & ~isnan(S.mat(iCell,:)));
            spikeSample = S.mat(iCell,~isnan(S.mat(iCell,:))) + sweepn(~isnan(S.mat(iCell,:)))*200;
            d(cellTarget,iCell)=spkd(template,spikeSample,spikeMoveCost);                     
        end            
        fprintf('.');
        if(mod(cellTarget,50)==0); fprintf('\n'); end;
    end
    d = d+d';               % Full distance matrix
    S.d = d;                % Save in the structure    
    S.spikeMoveCost = spikeMoveCost;    % Same it as a memory
    fprintf('Done!\n');
else
    d = S.d;    
end

% for(iCell=1:nCell)
%     friends(iCell) = sum(d(:,iCell)<2);
% end
              
mdsy = cmdscale(d);         % Multidimentional scaling
S.mdsy = mdsy(:,1:2);       % Storing for the future

% figure;
% enum(mdsy(:,1),mdsy(:,2),1:nCell);
% title('Projection of spike train similarities');

% figure; hold on; plot(mdsy(:,1),mdsy(:,2),'b.');  % Simple dots instead of numbers

if(0)                   % ------------ Subset of points defined by borders
    xb = [-6.5 4];              
    yb = [-6.5 6]; 
    subset = (mdsy(:,1)>=xb(1)) & (mdsy(:,1)<=xb(2)) & (mdsy(:,2)>=yb(1)) & (mdsy(:,2)<=yb(2));

    figure; myraster(bsxfun(@plus,S.mat(find(subset),:),sweepn*200));

    figure; hold on;
    plot(mdsy(:,1),mdsy(:,2),'g.');
    plot(mdsy(subset,1),mdsy(subset,2),'k.');
    hold off;
    % set(gca,'XScale','log');
    title('Projection of spike train similarities');
else                    % ----------------- Vicinity of one cell
    
    %cellTarget = 82;
    % Promising seeds: 15 (~2sp)

    [~,reorder] = sort(d(:,cellTarget));

    if(1)               % Selected cells only
        figure('Color','White');
        myraster(bsxfun(@plus,S.mat(reorder(1:6),:),sweepn*200),S.boxed(reorder(1:6)));
        set(gca,'YTick',1:6,'YTickLabel',reorder(1:6));
        title('Similar cells');
        fprintf('Cells similar to cell #%d (id %d):\n',cellTarget,S.id(cellTarget));
        dispf(S.id(reorder(1:6)),'%d');
        
        figure; hold on;
        plot(mdsy(reorder(7:end),1),mdsy(reorder(7:end),2),'g.');
        plot(mdsy(reorder(1:6),1),mdsy(reorder(1:6),2),'k.');
        hold off;
        % set(gca,'XScale','log');
        title('Projection of spike train similarities');        
    else                % All cells in order (full version)
        figure; hold on; 
        for(iCell=1:nCell)
            lat = S.mat(iCell,:);
            lat = lat(~isnan(lat)) + sweepn(~isnan(lat))*200;
            %position = d(cellTarget,iCell);
            position = find(reorder==iCell);
            if(iCell==cellTarget)
                plot(lat,position*ones(size(lat)),'k.');
            else
                plot(lat,position*ones(size(lat)),'g.');
            end
            title(sprintf('Raster plot for seed cell # %d',cellTarget));
        end
        hold off;
    end
end

end


function myraster(data,color)
% Builds a rasterplot.
% If color is given, colors different rasters based on color numbers

if(nargin<2)
    color = zeros(size(data,1),1);
end

hold on;
[m,n] = size(data);
for(q=1:m)
    lat = data(q,:);
    lat = lat(~isnan(lat));
    x = repmat(lat,2,1);
    y = repmat([-0.4; 0.4],1,length(lat));
    if(color(q)>0)
        plot(x,1+y+(q-1),'-','Color',[1 0 0]*0.5);
    else
        plot(x,1+y+(q-1),'k-');
    end
end
hold off;
set(gca,'XTick',[],'YLim',[0 m+1]);
end


function d=spkd(tli,tlj,cost)
%
% d=spkd(tli,tlj,cost) calculates the "spike time" distance
% (Victor & Purpura 1996) for a single cost
%
% tli: vector of spike times for first spike train
% tlj: vector of spike times for second spike train
% cost: cost per unit time to move a spike
%
%  Copyright (c) 1999 by Daniel Reich and Jonathan Victor.
%  Translated to Matlab by Daniel Reich from FORTRAN code by Jonathan Victor.
%
% http://www-users.med.cornell.edu/~jdvicto/pubalgor.html
%
nspi=length(tli);
nspj=length(tlj);

if cost==0
   d=abs(nspi-nspj);
   return
elseif cost==Inf
   d=nspi+nspj;
   return
end

scr=zeros(nspi+1,nspj+1);
%
%     INITIALIZE MARGINS WITH COST OF ADDING A SPIKE
%
scr(:,1)=(0:nspi)';
scr(1,:)=(0:nspj);
if nspi & nspj
   for i=2:nspi+1
      for j=2:nspj+1
         scr(i,j)=min([scr(i-1,j)+1 scr(i,j-1)+1 scr(i-1,j-1)+cost*abs(tli(i-1)-tlj(j-1))]);
      end
   end
end
d=scr(nspi+1,nspj+1);
end
