# Supplementary material for: Multivariate analysis of electrophysiological diversity of Xenopus visual neurons during development and plasticity
Source: eLife. 2015 Nov 14;4:e11351. doi: 10.7554/eLife.11351 (PMC4728129; doi:10.7554/eLife.11351)
Supplement: Source code 1. — This set of custom functions was not designed for public use, so many aspects of data analysis in these functions are hard-coded (usually as a global variable explicitly defined in the beginning of each script). Note also that at the submission stage we transformed all raw data for this paper from pClamp ABF files to Matlab MAT-file format, and this is how the data was uploaded to Dryad. The original scripts however worked with our original data files that were mostly stored in either ABF or Microsoft Excel formats. DOI: http://dx.doi.org/10.7554/eLife.11351.014 [file elife-11351-code1.zip › shared code/Matlab scripts/chris_injection.m]

function res = chris_injection()
%
% Processes spikes in response to step current injection. Fits the NSpikes data, and returns the
% fit curve parameters.

% Sep 17 2012: Rev.
% Oct 09 2013: Adapting it for the spikerbox data.
% Aug 14 2014: Updated for new data. Also now it works with all records, not with a selected list of them.
% Aug 15 2014: Optimized reporting; better fit margins & starting points.
% Jan 17 2015: Output for one cell (variable LIST)


% fileName = 'C:\Users\Arseny\Documents\4_Chris Classification\BrownData v7.xlsx';  sheetNames{1} = 'Spikes';           % Old (Oct 09 2013)
fileName = 'C:\Users\Arseny\Documents\4_Cells Classification\2014 data\Spikes data CURRENT.xlsx'; sheetNames{1} = 'SpikePerInjection'; % New (Aug 14 2014)

list = 22003;

        
temp = xlsread(fileName, sheetNames{1});
% temp = temp(1:13,:); %%% --- for debugging only!

row1 = 3;                           % First row of real data
maxX = 180;
aId = temp(row1:end,1);             % Cut the 1st row as it's all titles. Ids to one var
dataS = temp(row1:end,(1:10)+2);    % Data to another var.
x = temp(2,(1:10)+2);               % Store the currents as well.

xx = linspace(min(x),max(x),100);
if(exist('list','var'))
    g = ismember(aId,list);
    aId = aId(g);
    dataS = dataS(g,:);
end

[n,l] = size(dataS);
oneGiantPlot = 1;                       % Whether you want all fit lines to be shown on one giant plot
if(oneGiantPlot)
    plotN = max(1,floor(sqrt(n)/1.3));  % Auto-Layout
    plotM = ceil(n/plotN);
else
    plotN = 5;                          % Several pages, but sane size of each fit
    plotM = 8;
end


% figure;                           % All data curves in one plot
% [~,ind] = sort(sum(dataS,2));
% dataS = dataS(ind,:);
% hold on;
% %plot(x,bsxfun(@plus,dataS,(1:n)'*0.05),'g.-');
% plot(x,dataS+randn(size(dataS))*0.2,'g.-');
% plot(x,mean(dataS),'ko-');
% xlabel('Current injection, pA');
% ylabel('N spikes (dithered)');
% hold off;
% return

fprintf('\n');

fprintf('Spikes / injection\n');
fprintf('      id\tmaxX\tmaxY\tthreshold\n');
figure;
for(q=1:n)
    if(sum(dataS(q,:))>0)                                       % There are spikes in this cell
        lowestSpike = x(find(dataS(q,:)>0,1,'first'));        % Lowest current that produces a spike
        [f,s] = myfittypes('2exp',maxX,lowestSpike);
        [c2,gof2] = fit(x',dataS(q,:)',f,s);    
        fmaxx = fminbnd(@(x)(-c2(x)),min(x),max(x));            % Using anonymous function to find curve maximum    

        if(~oneGiantPlot)
            if(mod(q,plotN*plotM)==1 && (q>1))
                figure;
            end
        end
    
        subplot(plotN,plotM,mod(q-1,plotN*plotM)+1);
        hold on;
        plot(xx,c2(xx'),'r-');
        plot(x,dataS(q,:),'b.');    
        plot(fmaxx,c2(fmaxx),'ko');
        if(plotN>3)                                             % Save space if the plot is too loaded with data
            set(gca,'FontSize',6);
            set(gca,'XTick',[]);        
        end
        title(aId(q));        
        hold off;
        drawnow;
        fprintf('%8d\t%5.1f\t%6.4f\t%5.1f\n',[aId(q) fmaxx c2(fmaxx) c2.a]); % Id, best_injection, best_Nspikes, threshold_injection
    else % No spikes in this cell
        subplot(plotN,plotM,q);
        text(0.5,0.5,':(');
        set(gca,'FontSize',6);
        title(aId(q));
        fprintf('%8d\t%5.1f\t%6.4f\t%5.1f\n',[aId(q) NaN 0 NaN]);
    end
end
% supertitle('Spikes / step injection');

end

function [f,s] = myfittypes(kind,maxX,lowestSpike)
switch(kind)
    case 'exp'
        f = fittype('exp((x-a)/b)*c+d','independent','x');
        s = fitoptions('Method','NonlinearLeastSquares',...
                       'Lower',     [-maxX   1   0   0],...
                       'Upper',     [maxX    maxX Inf Inf],...
                       'Startpoint',[0      10  1   1]);
    case '2exp' % -------------------------------------------------------------------------- This one
        f = fittype('max(0,exp(-(x-a)/b)-exp(-(x-a)/c))*d','independent','x');
        s = fitoptions('Method','NonlinearLeastSquares',...
                       'Lower',     [0              0.1     0.1     0],...
                       'Upper',     [lowestSpike    Inf     Inf    Inf],...
                       'Startpoint',[-3             200     50      2]); % Some sane-looking curve
    case 'cutexp'
        f = fittype('max(0,exp((x-a)/b)-e)*c+d','independent','x');
        s = fitoptions('Method','NonlinearLeastSquares',...
                       'Lower',     [-maxX   1      0   0   0],...
                       'Upper',     [maxX    maxX   Inf Inf 1],...
                       'Startpoint',[0       10     1   1   0.1]);
    case 'sigmoid'
        f = fittype('c/(1+exp(-(x-a)/b)+d)','independent','x');
        s = fitoptions('Method','NonlinearLeastSquares',...
                       'Lower',     [-maxX   1   0   0],...
                       'Upper',     [maxX    maxX Inf Inf],...
                       'Startpoint',[0      10  1   1]);
       case 'sigmoidoid'
        f = fittype('c*exp(x/b1)./(1+exp(-(a-x)/b2))','independent','x');
        s = fitoptions('Method','NonlinearLeastSquares',...
                       'Lower',     [-maxX   .1      .1        0   ],...
                       'Upper',     [0     maxX    maxX     Inf ],...
                       'Startpoint',[-1       10     10       1   ]);
   case 'xexp'
        f = fittype('(x-a)*exp(-(x-b)/c)*d+e','independent','x');
        s = fitoptions('Method','NonlinearLeastSquares',...
                       'Lower',     [-maxX   -maxX   1   0   0],...
                       'Upper',     [maxX    maxX    maxX Inf Inf],...
                       'Startpoint',[0      0      100  1   1]);
end
end
