# Supplementary material for: Multivariate analysis of electrophysiological diversity of Xenopus visual neurons during development and plasticity
Source: eLife. 2015 Nov 14;4:e11351. doi: 10.7554/eLife.11351 (PMC4728129; doi:10.7554/eLife.11351)
Supplement: Source code 1. — This set of custom functions was not designed for public use, so many aspects of data analysis in these functions are hard-coded (usually as a global variable explicitly defined in the beginning of each script). Note also that at the submission stage we transformed all raw data for this paper from pClamp ABF files to Matlab MAT-file format, and this is how the data was uploaded to Dryad. The original scripts however worked with our original data files that were mostly stored in either ABF or Microsoft Excel formats. DOI: http://dx.doi.org/10.7554/eLife.11351.014 [file elife-11351-code1.zip › shared code/Matlab scripts/chris_NaK.m]

function res = chris_NaK()
%  CHRIS_NAK()
%   Characterizes IV curves for Chris'es data, based on raw current amplitudes stored in a certain Excel file. 
%   See and edit the function text if necessary (also read the "Data Flow" document).

% Oct 08 2013: Come back revision. Now supports Discobox data (through [fileNumber] switch).
% May 29 2014: Adjusted for new set of data.
% Jun 02 2014: Minor changes in figure design.
% Jan 16 2015: Minor update for looking at selected neurons.


fileName = 'C:\Users\Arseny\Documents\4_Cells Classification\2014 data\FinalData (20140415).xlsx'; 
sheetNames{1} = 'IVStepFinal'; 
list = [64006]                     % In case we need ONLY these cells, for debugging, testing or drawing purposes

doNa = 1;   % Which analyses to do
doKs = 1;
doKt = 1;

[dataN,dataT] = xlsread(fileName, sheetNames{1});   % Numbers and text
dataN = dataN(2:end,:);                             % 1st row is still titles
cellId = dataN(:,1)*1000 + dataN(:,4);              % Cell id
stage = dataN(:,3);
disco = dataN(:,4);                                 % Whether it was a discoboxed tadpole
dataN = dataN(:,7:end);                             % First 6 columns contain cell information and other crap that was just stored into separate variables

goodCells = ~isnan(sum(dataN,2));                   % Nan cells should be removed.
cellId = cellId(goodCells);
stage  = stage(goodCells);
disco  = disco(goodCells);
dataN  = dataN(goodCells,:);

maxX = 60;
dataNa = dataN(:,(1:10)+10);                        % Minima = Na
dataKs = dataN(:,(1:10)+20);                        % Average at the end = slow K
dataKt = dataN(:,(1:10)+30);                        % Max-average = fast K (aka "transient", thus Kt)
v = [-65	-55	-45	-35	-25	-15	-5	5	15	25];    % Voltages, mV, used by Chris in his experiments

if(exist('list','var'))
    if(~isempty(list))
        ind = find(ismember(cellId,list));
        cellId = cellId(ind);
        dataNa = dataNa(ind,:);
        dataKs = dataKs(ind,:);
        dataKt = dataKt(ind,:);
    end
end

[~,ind] = sort(v); % Sorting potentials
v = v(ind);
dataNa = -dataNa(:,ind); % Also making positive
dataKs = dataKs(:,ind);
dataKt = dataKt(:,ind);
vv = linspace(min(v),max(v),100);

[nCells,l] = size(dataNa);
plotN = floor(sqrt(nCells)/1.3); % Layout for the multiple currents plot
plotM = ceil(nCells/plotN);

plotN = 4; plotM = 6;                   % If instead of one giant figure you want to create several figures 4x6 figures
if(length(list)<2)
    plotN = 1; plotM = 1;
end

% figure;
% subplot(1,3,1); plot(v,dataNa); title('Na');
% subplot(1,3,2); plot(v,dataKs); title('Ks');
% subplot(1,3,3); plot(v,dataKt); title('Kt');

if(0)
    figure;
    subplot(2,3,1); plot(v,dataNa); title('Na');
    subplot(2,3,2); plot(v,dataKs); title('Ks');
    subplot(2,3,3); plot(v,dataKt); title('Kt');
    subplot(2,3,4); plot(v,bsxfun(@times,dataNa,1./max(abs(dataNa),[],2))); title('Na scaled');
    subplot(2,3,5); plot(v,bsxfun(@times,dataKs,1./max(abs(dataKs),[],2))); title('Ks scaled');
    subplot(2,3,6); plot(v,bsxfun(@times,dataKt,1./max(abs(dataKt),[],2))); title('Kt scaled');
end
    
% [~,ind] = sort(sum(dataKs,2)); % Sorting along total stable K current (why not?)
% dataNa = dataNa(ind,:);
% dataKs = dataKs(ind,:);
% dataKt = dataKt(ind,:);
% 
% figure;
% subplot(1,3,1); plot(v,bsxfun(@plus,dataNa,(1:n)'*10)); title('Na');
% subplot(1,3,2); plot(v,bsxfun(@plus,dataKs,(1:n)'*10)); title('Ks');
% subplot(1,3,3); plot(v,bsxfun(@plus,dataKt,(1:n)'*10)); title('Kt');


fprintf('\n');

if(doNa)
    [f,s] = myfittypes('sigmoidoid',maxX);
    fprintf('Na data\n');
    fprintf('      id\tXhalf\tAmp\n');
    figure('Color','w');
    for(iCell=1:nCells)
        try
            [c2,gof2] = fit(v',dataNa(iCell,:)',f,s);
        catch
            dispf('An error happened');
            dispf('data:')
            dispf(dataNa(iCell,:));
            error();                        % Let's generate some kind of an error anyway (I don't remember how to do it properly)
        end
        fmaxx = fminbnd(@(x)(-c2(x)),min(v),max(v));                % Using anonymous function to find curve maximum
        fmid  = fminbnd(@(x)(abs(c2(x)-c2(fmaxx)/2)),min(v),fmaxx); % Using anonymous function to find curve middle point

        subplot(plotN,plotM,mod(iCell-1,plotN*plotM)+1);            % Complex formula to make multi-plating possible
        hold on;
        plot(vv,c2(vv'),'r-');
        plot(v,dataNa(iCell,:),'b.');    
        plot(fmaxx,c2(fmaxx),'ko');
        plot(fmid,c2(fmid),'kx');
        set(gca,'FontSize',6,'XTick',[]);
        if(plotM>10); set(gca,'YTick',[]); end;
        title(cellId(iCell));
        hold off;
        drawnow;
        fprintf('%8d\t%5.1f\t%5.1f\n',[cellId(iCell) fmid c2(fmaxx)]);

        if(iCell<nCells)
            if(mod(iCell,plotN*plotM)==0);            % Time to get a new figure window
                figure('Color','w');
            end
        end
    end
    supertitle('Na data');
end


if(doKs)
    [f,s] = myfittypes('cutexp',maxX);
    fprintf('Ks data\n');
    fprintf('      id\tFirst\tAmp\n');
    figure('Color','w');
    for(iCell=1:nCells)
        [c2,gof2] = fit(v',dataKs(iCell,:)',f,s);

        subplot(plotN,plotM,mod(iCell-1,plotN*plotM)+1); 
        hold on;    
        plot(vv,c2(vv'),'r-');
        plot(v,dataKs(iCell,:),'b.');        
        set(gca,'FontSize',6,'XTick',[]);
        if(plotM>10); set(gca,'YTick',[]); end;
        title(cellId(iCell));
        hold off;
        drawnow;
        fprintf('%8d\t%5.1f\t%5.1f\n',[cellId(iCell) c2.a+log(c2.e)*c2.b max(dataKs(iCell,:))]);
        if(iCell<nCells)
            if(mod(iCell,plotN*plotM)==0);            % Time to get a new figure window
                figure('Color','w');
            end
        end
    end
    supertitle('Ks data');
end


if(doKt)
    [f,s] = myfittypes('sigmoidoid',maxX);
    fprintf('Kt data\n');
    fprintf('      id\tXhalf\tAmp\n');
    figure('Color','w');
    for(iCell=1:nCells)
        [c2,gof2] = fit(v',dataKt(iCell,:)',f,s);
        fmaxx = fminbnd(@(x)(-c2(x)),min(v),max(v)); % Using anonymous function to find curve maximum
        fmid  = fminbnd(@(x)(abs(c2(x)-c2(fmaxx)/2)),min(v),fmaxx); % Using anonymous function to find curve maximum

        subplot(plotN,plotM,mod(iCell-1,plotN*plotM)+1); 
        hold on;
        plot(vv,c2(vv'),'r-');
        plot(v,dataKt(iCell,:),'b.');    
        plot(fmaxx,c2(fmaxx),'ko');
        plot(fmid,c2(fmid),'kx');
        set(gca,'FontSize',6,'XTick',[]);
        if(plotM>10); set(gca,'YTick',[]); end;
        title(cellId(iCell));
        hold off;
        drawnow;
        fprintf('%8d\t%5.1f\t%5.1f\n',[cellId(iCell) fmid c2(fmaxx)]);
        if(iCell<nCells)
            if(mod(iCell,plotN*plotM)==0);            % Time to get a new figure window
                figure('Color','w');
            end
        end
    end
    supertitle('Kt data');
end

end

function [f,s] = myfittypes(kind,maxX)
switch(kind)
    case 'exp'
        f = fittype('exp((x-a)/b)*c+d','independent','x');
        s = fitoptions('Method','NonlinearLeastSquares',...
                       'Lower',     [-maxX   1   0   0],...
                       'Upper',     [maxX    maxX Inf Inf],...
                       'Startpoint',[0      10  1   1]);
    case 'cutexp'
        f = fittype('max(0,exp((x-a)/b)-e)*c+d','independent','x');
        s = fitoptions('Method','NonlinearLeastSquares',...
                       'Lower',     [-maxX   1      0   0   0],...
                       'Upper',     [maxX    maxX   Inf Inf 1],...
                       'Startpoint',[0       10     1   1   0.1]);
    case 'sigmoid'
        f = fittype('c/(1+exp(-(x-a)/b)+d)','independent','x');
        s = fitoptions('Method','NonlinearLeastSquares',...
                       'Lower',     [-maxX   1   0   0],...
                       'Upper',     [maxX    maxX Inf Inf],...
                       'Startpoint',[0      10  1   1]);
       case 'sigmoidoid'
        f = fittype('c*exp(x/b1)./(1+exp(-(a-x)/b2))','independent','x');
        s = fitoptions('Method','NonlinearLeastSquares',...
                       'Lower',     [-maxX   .1      .1        0   ],...
                       'Upper',     [0     maxX    maxX     Inf ],...
                       'Startpoint',[-1       10     10       1   ]);
   case 'xexp'
        f = fittype('(x-a)*exp(-(x-b)/c)*d+e','independent','x');
        s = fitoptions('Method','NonlinearLeastSquares',...
                       'Lower',     [-maxX   -maxX   1   0   0],...
                       'Upper',     [maxX    maxX    maxX Inf Inf],...
                       'Startpoint',[0      0      100  1   1]);
end
end
