# Supplementary material for: Multivariate analysis of electrophysiological diversity of Xenopus visual neurons during development and plasticity
Source: eLife. 2015 Nov 14;4:e11351. doi: 10.7554/eLife.11351 (PMC4728129; doi:10.7554/eLife.11351)
Supplement: Source code 1. — This set of custom functions was not designed for public use, so many aspects of data analysis in these functions are hard-coded (usually as a global variable explicitly defined in the beginning of each script). Note also that at the submission stage we transformed all raw data for this paper from pClamp ABF files to Matlab MAT-file format, and this is how the data was uploaded to Dryad. The original scripts however worked with our original data files that were mostly stored in either ABF or Microsoft Excel formats. DOI: http://dx.doi.org/10.7554/eLife.11351.014 [file elife-11351-code1.zip › shared code/Matlab scripts/chris_osc_fit.m]

function chris_osc_fit()
% CHRIS_OSC_FIT()
%
% New function to analyze oscillation data.
% Reads from Excel file (edit the code to change the file).
% Loosely based on old function chris_osc.

% May 15 2014: Created.
% May 19 2014: Troubleshooted to produce meaningful results for frequencies data.
% May 23 2014: Extended to work with amplitudes data.
% Aug 15 2014: A change in how output is plotted (less dense format now).

mode = 1;       % 1 for frequencies, 2 for amplitudes

doGlobal = 1;                       % Spiking as a funciton of bumpGroup (highest-level analysis)
doInactivation = 0;                 % Rapid inactivation of high-frequency group (first group) for FREQ protocol.
oneGiantPlot = 1;                   % Whether we need one giant plot

list = [22003];               % If set, restricts analysis to this subset of cells


fileName = 'C:\Users\Arseny\Documents\4_Cells Classification\2014 data\BumpsData.xlsx';
if(mode==1)
    temp = xlsread(fileName,'RawFreq');
else
    temp = xlsread(fileName,'RawAmps');
end

% temp = temp(1:8,:);     %%% ----------- For DEBUGGING. Comment if not needed.
% temp = temp(end-23:end,:);
% temp = temp(sort([2 3 19 34 20 53 74 166 12 13 111 92 142 76 97]),:);    % A good selective set of configurations

id = temp(:,1);
data = temp(:,2:end);

if(exist('list','var'))
    g = ismember(id,list);
    id = id(g);
    data = data(g,:);
end

% % plot(data');

if(mode==1)
    nBumps = [20 10 6 5 4];             % N bumps per epizode of stimulation
    fitX = [10 20 30 40 50];            % Cos period, ms - to be used as X-coordinates for curve fitting
    dispf('Spiking in resonse to different frequencies');
else
    nBumps = [6 6 6 6 6];
    fitX = [50 90 130 170 210];         % Cosine injection amplitude
    dispf('Spiking in resonse to different amplitudes');
end
nCells = length(id);
if(oneGiantPlot)
    plotN = max(1,floor(sqrt(nCells)/1.3));     % Auto-Layout
    plotM = ceil(nCells/plotN);
else
    plotN = 2;                      % Several pages, but sane size of each fit
    plotM = 3;
end

%%% =================== Spiking as a function of Bump Group (frequency)
if(doGlobal)
    spikePerPeriod  = nan(nCells,length(fitX));	% Average spiking for each period will be stored here
    qBumps = [0 cumsum(nBumps)];                    % Borders of different bump groups
    for(iPeriod=1:length(fitX))
        spikePerPeriod(:,iPeriod) = mean(data(:,qBumps(iPeriod)+1:qBumps(iPeriod+1)),2);
    end

    [f,s] = myfittypes('2exp_prime',max(fitX)*3);               % Compared to 2exp it has slightly different boundaries, and different starting points
    xFit = linspace(min(fitX),max(fitX),50);    
    figure;
    fprintf('id\tbestX\tspikes\tTauRise\tTauDecay\n');
    for(iCell = 1:nCells)
        subplot(plotN,plotM,mod(iCell-1,plotN*plotM)+1); hold on;    
        plot(fitX,spikePerPeriod(iCell,:),'b.');    
        [c2,~] = fit(fitX(:),spikePerPeriod(iCell,:)',f,s);    
        b = c2.b;
        c = c2.c;
        maxx = max(0 , b*c*(log(c)-log(b))/(c-b) + c2.a);   % Where 2exp max is located (best ISI)
        maxx = max(min(fitX),min(maxx,max(fitX)));          % Don't let maxx leave the range that was actually tested
        plot(xFit,c2(xFit),'r-');
        plot(maxx,c2(maxx),'r.');
        if(plotN>6)                                         % Compact form
            set(gca,'FontSize',6,'XTick',[]);               % Small label & no X-axis ticks
        end
        % set(gca,'YTick',[]);                              % No Y-axis ticks (I'm not sure if I like it more with or without it)
        title(sprintf('%d: %d',[iCell id(iCell)]));
        hold off;         
        fprintf('%d\t%d\t%6.4f\t%6.2f\t%6.2f\n',[id(iCell) round(maxx) mean(spikePerPeriod(iCell,:)) c2.c c2.b]);
        drawnow;
        if(iCell<nCells)
            if(mod(iCell,plotN*plotM)==0);            % Time to get a new figure window
                figure;
            end
        end
    end
end

%%% =================== Spiking during high-frequency group
if(doInactivation)
    [f,s] = myfittypes('2exp',max(fitX)*3);       % (x-a)*exp(-(x-b)/c)*d+e : inactivation fit
    xFit = linspace(1,nBumps(1),100);
    nB = nBumps(1);                                 % Local variable (number of fast-bumps) for shorter formulas.
    figure;
    dispf('Inactivation during high-frequency oscillations');
    fprintf('id  \tmaxSp\twave\tTauRise\tTauDecay\n');
    for(iCell = 1:nCells)
        subplot(plotN,plotM,mod(iCell-1,plotN*plotM)+1); hold on;
        plot(data(iCell,1:nBumps(1)),'b.');
        [c2,~] = fit((1:nB)',[data(iCell,1:nB)]',f,s);                
        % maxSpike  = max(data(iCell,1:nB));          % Maximal spiking achieved
        bestWave  = find(c2(xFit)==max(c2(xFit)));  % Best wave estimation (in terms of causing spiking)
        bestWave = bestWave(1);                     % In case all of them are equal
        bestWave  = max(1,min(bestWave,nB));        % bring within the range of tested data.    
        % inactInd  = (maxSpike-c2.e)/maxSpike;     % Inactivation index: 0 for saturation to plato, 1 for full inactivation. Only works for formulas with an asymptote.
        if(length(unique(data(iCell,1:nB)))==1)     % If all measurements are identical (usually 1 spike/bump)
            tauR = 1;                               % Make tau-rise super-short
            tauD = 200;                             % .. and tau-decay - artificially high and round.
        else
            tauR = c2.c;
            tauD = c2.b;                            % else - normal fit calculation (whatever it is)
        end
        plot(xFit,c2(xFit),'r-');
        set(gca,'FontSize',6);
        xlabel(sprintf('%d: %d',[iCell id(iCell)]));
        hold off;
        fprintf('%d\t%4.1f\t%4.2f\t%4.2f\n',[id(iCell) bestWave tau]);
        drawnow;
        if(iCell<nCells)
            if(mod(iCell,plotN*plotM)==0);            % Time to get a new figure window
                figure;
            end
        end
    end
end

end


function [f,s] = myfittypes(kind,maxX)
switch(kind)
    case 'exp'
        f = fittype('exp((x-a)/b)*c+e','independent','x');
        s = fitoptions('Method','NonlinearLeastSquares',...
                       'Lower',     [-maxX   1   0   0],...
                       'Upper',     [maxX    maxX Inf Inf],...
                       'Startpoint',[0      10  1   1]);
    case '-exp'
        f = fittype('exp(-(x-a)/b)*c+e','independent','x');
        s = fitoptions('Method','NonlinearLeastSquares',...
                       'Lower',     [-maxX      1       0.1       0],...
                       'Upper',     [maxX       Inf     Inf     Inf],...
                       'Startpoint',[0          10      1       1]);
   case '1-exp'
        f = fittype('(1-exp(-(x-a)/b))*c','independent','x');
        s = fitoptions('Method','NonlinearLeastSquares',...
                       'Lower',     [-maxX   1      0   ],...
                       'Upper',     [maxX    maxX   Inf ],...
                       'Startpoint',[0       10     1   ]);
    case '2exp'
        f = fittype('max(0,exp(-(x-a)/b)-exp(-(x-a)/c))*d','independent','x');
        s = fitoptions('Method','NonlinearLeastSquares',...
                       'Lower',     [0  0.1     0.1     0],...
                       'Upper',     [maxX   maxX    maxX    Inf],...
                       'Startpoint',[0     maxX/20    maxX/50  2]); % Some sane-looking curve
    case '2exp_prime'   % Compared to 2exp it has slightly different boundaries, and different starting points
        f = fittype('max(0,exp(-(x-a)/b)-exp(-(x-a)/c))*d','independent','x');
        s = fitoptions('Method','NonlinearLeastSquares',...
                       'Lower',     [-maxX  0.1         0.1     0],...
                       'Upper',     [maxX   maxX        maxX    Inf],...
                       'Startpoint',[1      110         8       1]); % Some sane-looking curve
    case 'cutexp'
        f = fittype('max(0,exp((x-a)/b)-e)*c+d','independent','x');
        s = fitoptions('Method','NonlinearLeastSquares',...
                       'Lower',     [-maxX   1      0   0   0],...
                       'Upper',     [maxX    maxX   Inf Inf 1],...
                       'Startpoint',[0       10     1   1   0.1]);
    case 'sigmoid'
        f = fittype('c/(1+exp(-(x-a)/b)+d)','independent','x');
        s = fitoptions('Method','NonlinearLeastSquares',...
                       'Lower',     [-maxX   1   0   0],...
                       'Upper',     [maxX    maxX Inf Inf],...
                       'Startpoint',[0      10  1   1]);
    case 'sigmoidoid'
        f = fittype('c*exp(x/b1)./(1+exp(-(a-x)/b2))','independent','x');
        s = fitoptions('Method','NonlinearLeastSquares',...
                       'Lower',     [-maxX   .1      .1        0   ],...
                       'Upper',     [0     maxX    maxX     Inf ],...
                       'Startpoint',[-1       10     10       1   ]);
    case 'xexp' 
        f = fittype('(x-a)*exp(-(x-b)/c)*d+e','independent','x');
        s = fitoptions('Method','NonlinearLeastSquares',...
                       'Lower',     [-maxX   -maxX   1      0       0],...
                       'Upper',     [maxX    maxX    maxX   Inf     Inf],...
                       'Startpoint',[1       -9      2      70      0.01]);
    case 'xpexp' 
        f = fittype('(a*x-b)*exp(-x/c)+e','independent','x');
        s = fitoptions('Method','NonlinearLeastSquares',...
                       'Lower',     [0        0        1      0],...
                       'Upper',     [+Inf     maxX     100    100],...
                       'Startpoint',[0        1        10      0.5]);

end % Switch

end
