# Supplementary material for: Multivariate analysis of electrophysiological diversity of Xenopus visual neurons during development and plasticity
Source: eLife. 2015 Nov 14;4:e11351. doi: 10.7554/eLife.11351 (PMC4728129; doi:10.7554/eLife.11351)
Supplement: Source code 1. — This set of custom functions was not designed for public use, so many aspects of data analysis in these functions are hard-coded (usually as a global variable explicitly defined in the beginning of each script). Note also that at the submission stage we transformed all raw data for this paper from pClamp ABF files to Matlab MAT-file format, and this is how the data was uploaded to Dryad. The original scripts however worked with our original data files that were mostly stored in either ABF or Microsoft Excel formats. DOI: http://dx.doi.org/10.7554/eLife.11351.014 [file elife-11351-code1.zip › shared code/Matlab scripts/chris_osc_jitter.m]

function res = chris_osc_jitter
% This is a new function to calculate jitter. 

% May 19 2014: Created.
% May 20 2014: Moving towards jitter calculation itself.
% May 21 2014: Fixing jitter calculations for some weird non-spiky cells.
% Jan 17 2015: Now supports making a jitter pic for one cell only (make LIST non-empty).

res =[];

rasterFigure = 1;               % In case a global raster-figure is needed
dynamicFigure = 1;              % In case you also want to make this figure (above) dynamic (it slows the script quite a bit, mind it)
useSticks = 1;                  % Set to one if on a raster figure you need sticks instead of dots (when using 1 or few cells)

list = 22003;                   % Make non-empty if need to restrict the set of cells to process

fid = fopen('C:\Users\Arseny\Documents\4_Cells Classification\2014 data\chris_oscillations_dat.txt','r');
temp = fgetl(fid);              % Read first row to get rid of the headers
a = fscanf(fid,'%f');
fclose(fid);
                                %                                          1        2            3       4       5
a = reshape(a,5,[])';           % Now cells run down, and the columns are: cell_id, bumps group, Amp mV, Lat ms, Sweep#
a(a(:,4)<0,:) = [];             % Remove negative latencies.

nRows = size(a,1);
if(~exist('list','var')); list = []; end;   % To simplify comparisons later on
traceLength = 2500;             % Bout length in 1/10 of a ms (actual number was closer to 200 ms, but it's safer to keep it slightly larger)
xGap = 420;                     % Gap between traces from different bump groups
myColor = 'kgbrcmkgbrcmkgbrcm'; % Different colors for different trace groups

id = 0;         % Current cell id
iCell = 0;      % Current cell number
iRow = 0;       % Current row
trace = zeros(traceLength*5,10);    % Here traces will be stored
if(rasterFigure|dynamicFigure)
    figure('Color','w'); hold on;
end

while(iRow<nRows)
    iRow = iRow+1;      % New row
    if(id~=a(iRow,1))   % If new cell has just started
        if(iCell>0)                                                     % Not the first cell ever
            if(isempty(list) || ismember(id,list))                      % Either no restriction set, or the cell is in the set
                jitter(iCell) = processCell(iCell,id,trace);            % Data for previous cell is collected. Process it.
            end
        end
        id = a(iRow,1);                                                 % Previous cell id
        iCell = iCell+1;        
        trace = zeros(traceLength*5,10);                                % Blank the traces
        if(dynamicFigure)
            if(mod(iCell,10)==0)
                drawnow;                                                % Even in dynamic mode draw only rarely, to save the speed
            end
        end
    end
    if(isempty(list) || ismember(a(iRow,1),list))
        if(rasterFigure|dynamicFigure)                                  % If you need a figure, you draw it, but you only DRAWNOW if you want it dynamic
            if(~useSticks)
                plot(a(iRow,5)+iCell*10 , a(iRow,4)+traceLength*(a(iRow,2)-1),'.','MarkerSize',1);    
            else
                %                  1        2            3       4       5
                % The columns are: cell_id, bumps group, Amp mV, Lat ms, Sweep#
                plot((a(iRow,4)+xGap*(a(iRow,2)-1))*[1 1], a(iRow,5)+iCell + [-1 1]*0.4,'-','Color',myColor(a(iRow,2)));    
            end
        end    
    end
    trace(round(a(iRow,4)*10)+traceLength*a(iRow,2),a(iRow,5)) = 1;     % Put a spike on the trace    
end
if(isempty(list) || ismember(id,list)) 
    jitter(iCell) = processCell(iCell,id,trace);                        % Process last cell data
end
if(rasterFigure|dynamicFigure)
    hold off;
end

%res = jitter;

end


function jitter = processCell(iCell,id,trace)
% Calculates the jitter from [0 1] traces.

fprintf('%3d\t%7d\t',iCell,id);                             % Announce this cell

precision = 10;             % Dots per ms
gWidth = 2;                 % Sigma, in ms
gaussian = exp(-(-gWidth*3*precision:gWidth*3*precision).^2/(gWidth*precision)^2);  % 3 sigma gaussian

nSpikes = sum(trace);       % How many spikes are there in each sweep
trace = trace(:,nSpikes>0); % We only leave traces with spikes
nSweeps = size(trace,2);
if(nSweeps==0)
    jitter = NaN;
    return;
end

blurred = zeros(size(trace));
for(iSweep=1:nSweeps)
    blurred(:,iSweep) = conv(trace(:,iSweep),gaussian,'same');    % Blur
end

norms = sqrt(sum(blurred.^2));
icount = 0;
for(is1=2:nSweeps)          % For each pair of sweeps
    for(is2=1:(is1-1))
        icount = icount+1;
        crossCorr(icount) = blurred(:,is1)'*blurred(:,is2)/(norms(is1)*norms(is2));
    end
end

jitter = mean(crossCorr);

fprintf('%6.4f\n',jitter);                                          % Close the reporting row
end
