# Supplementary material for: Multivariate analysis of electrophysiological diversity of Xenopus visual neurons during development and plasticity
Source: eLife. 2015 Nov 14;4:e11351. doi: 10.7554/eLife.11351 (PMC4728129; doi:10.7554/eLife.11351)
Supplement: Source code 1. — This set of custom functions was not designed for public use, so many aspects of data analysis in these functions are hard-coded (usually as a global variable explicitly defined in the beginning of each script). Note also that at the submission stage we transformed all raw data for this paper from pClamp ABF files to Matlab MAT-file format, and this is how the data was uploaded to Dryad. The original scripts however worked with our original data files that were mostly stored in either ABF or Microsoft Excel formats. DOI: http://dx.doi.org/10.7554/eLife.11351.014 [file elife-11351-code1.zip › shared code/Matlab scripts/chris_pca.m]

function chris_pca

% CHRIS_PCA
% Normal (classic) PCA, run on a subset of data, as well as a subset of variables.
clear;

fileName = 'C:\Users\Arseny\Documents\6_Chris Classification\Classification Results v5.xlsx';
sheetNames = {'Subdata1','Subdata2'}; % 1 for few cells more variables; 2 is for few variables more cells
dataType = 1;

temp = xlsread(fileName, sheetNames{dataType});

if(dataType==1)
    varNames = {'Cm, pF',	'Rm, GOhm',	'Ra, MOhm',	'I_hold pA',	'Na start mV',	...
        'Na Amp pA',	'Kstable start mV',	'Kstable Amp pA',	'Ktrans start mV',	'Ktrans Amp pA',...
        'Step start pA',	'Step max pA',	'Step max Nspikes',	'1sp Spike mV',	'1sp Half-width ms',...
        '1sp Latency ms',	'Spike Reduct',	's2-s1 lat ms',	'Cos  best period, ms',	'Mean spikes / bump',...
        'Desens N bump max',	'Desens depth',	'Desens tau',	'Jitter',	'Burst Decay',...
        'Burst Max Q',	'Burst Optimal ISI'};
else
    varNames = {'Cm, pF',	'Rm, GOhm',	'Ra, MOhm',	'I_hold pA',	'Na start mV',...
        'Na Amp pA',	'Kstable start mV',	'Kstable Amp pA',	'Ktrans start mV',	'Ktrans Amp pA',...
        'Step start pA',	'Step max pA',	'Step max Nspikes',	'1sp Spike mV',	'Spike Reduct',...
        's2-s1 lat ms'};
end

temp = temp(4:end,:);   % Remove top (header) lines
id = temp(:,1);
q = zeros(size(id));
data = temp(:,2:end);
dMeans = mean(data);
dStd = std(data);
data = bsxfun(@plus,data,-dMeans);
data = bsxfun(@times,data,1./dStd);

[comps,scores,eigenvalues] = princomp(data);

% for(w=1:40)
%     data2(floor(rand(1)*numel(data2))) = NaN;
% end
% [ A, S, Mu, V, cv, hp, lc ] = pca_full(data2',3);
% 
% size(S')
% size(scores(:,1:3))
% figure; plotmatrix(scores(:,1:3),S');
% return

if(1)
    figure; %%% Scree-plot
    plot(eigenvalues,'bo-'); grid on; %%% Percent: 80, 20, 10 , 2 . The rest is noise
    xlabel('Component'); ylabel('Variance'); title(['Scree plot (dataset ' num2str(dataType) ')']);
    
        figure; %%% Scree-plot
    plot(eigenvalues/sum(eigenvalues),'bo-'); grid on; %%% Percent: 80, 20, 10 , 2 . The rest is noise
    xlabel('Component'); ylabel('Variance'); title(['Scree plot (dataset ' num2str(dataType) ')']);
    eigenvalues(1:3)/sum(eigenvalues)

    figure; % Variables-in-components
    enum(comps(:,1),comps(:,2),varNames);
    xlabel('Component 1'); ylabel('Component 2'); title(['Loads (dataset ' num2str(dataType) ')']);

    fprintf('%5s\t%7s\t%7s\t%7s\n','id','c1','c2','c3');
    fprintf('%5d\t%7f\t%7f\t%7f\n',[id scores(:,1:3)]');
end

% plotmatrixgui(data2,scores(:,1:5)); % My semi-useful type of plot
% plotmatrixgui(scores(:,1:5));

nClusters = 3;
cid = kmeans(scores,nClusters,'dist','sqeuclidean'); % sqeuclidean = default (actually)
figure; scatter3(scores(:,1),scores(:,2),scores(:,3),100,cid,'filled');
set(gca,'DataAspectRatio',[1 1 1]);
xlabel('Score 1'); ylabel('Score 2');  zlabel('Score 3');
%figure; clusterboxplot(scores(:,1:3),[],cid); clusterboxplot(scores(:,1:5),data,cid);

% figure;
% %plotmatrix(stage'+randn(size(stage'))*0.1,scores(:,1:5));
% clusterboxplot(stage'+randn(size(stage'))*0.1,scores(:,1:5),cid);

% figure;
% clusterboxplot(scores(:,1:5),data,cid);
end
