# Supplementary material for: Multivariate analysis of electrophysiological diversity of Xenopus visual neurons during development and plasticity
Source: eLife. 2015 Nov 14;4:e11351. doi: 10.7554/eLife.11351 (PMC4728129; doi:10.7554/eLife.11351)
Supplement: Source code 1. — This set of custom functions was not designed for public use, so many aspects of data analysis in these functions are hard-coded (usually as a global variable explicitly defined in the beginning of each script). Note also that at the submission stage we transformed all raw data for this paper from pClamp ABF files to Matlab MAT-file format, and this is how the data was uploaded to Dryad. The original scripts however worked with our original data files that were mostly stored in either ABF or Microsoft Excel formats. DOI: http://dx.doi.org/10.7554/eLife.11351.014 [file elife-11351-code1.zip › shared code/Matlab scripts/chris_step_inject_browser.m]

function res = chris_step_inject_browser
% Loads all step-injection protocol, and SHOWS them in a nice way

list = [1002;1003;1004;1005;1006;2001;2002;2003;2004;3001;3002;3003;3004;3005;4001;4002;4003;4004 
    5001;5002;5003;6001;6002;6003;7001;7002;7003;8001;9001;9002;9003;9004;10001;10003;11001;11002 
    11003;11004;11005;11006;12001;12002;12003;12004;13001;13002;13003;14001;14002;14003;14004;14005 
    15001;16001;16002;16003;16004;16005;17001;17002;17003;17004;17005;18001;18002;18003;18004;18005 
    18006;19001;19002;19003;19004;20001;20002;20003;20004;21001;21002;22001;22002;22003;23001;23002
    23003;23004;23005;24001;24002;24003;24004;24005;24006;25001;25002;25003;25004;25005;25006;26003
    27002;27003;27005;28001;28002;28003;29002;29003;29004;29005;29007;30001;30002;30003;31001;31002
    31003;31004;31005;31006;32001;32002;32003;32004;32005;33001;33002;33003;34001;34002;34003;34004
    34005;35001;35002;36001;36002;36003;37001;37002;37003];   % Full list of cells.

s = [-0.900429	0.459353
-0.911176	-1.016574
0.268672	-0.391535
-0.296773	-0.70612
0.170661	-0.731682
-0.528193	0.037284
-1.116013	-0.757099
-0.575625	-0.708581
-0.957489	1.220039
-1.046835	0.27893
-0.290358	0.514067
0.154505	-0.183203
0.291462	0.35012
-0.425361	0.755845
0.305767	-0.728164
-0.581471	0.485087
0.224141	-1.61923
-0.273388	0.222618
0.169623	-0.587012
0.416861	-0.789049
0.695501	-0.179835
0.443394	0.843686
0.583356	-0.478076
1.612522	0.754815
1.938574	1.409715
0.569827	-0.781718
0.054413	-0.17085
0.580685	2.024551
0.184256	-0.609145
-0.554477	-1.520606
1.131526	-0.58603
0.419914	-0.074714
-0.054012	-1.792739
0.616641	-0.617594
0.976366	0.128216
0.758035	-0.44802
-0.019237	-0.289845
0.875068	-1.091721
1.654259	-0.434805
1.561523	-0.029763
0.36347	-1.044082
0.766437	-0.533754
0.248747	-1.190521
0.472882	-1.377008
-0.269347	-1.006373
1.120225	-0.114276
0.172034	-0.157432
1.901711	-0.180478
1.661505	-0.394175
1.059399	0.205771
1.012039	-1.058422
1.25031	-0.343397
1.989873	0.616066
0.765055	-0.082356
1.205781	0.12038
1.398122	-0.836904
-0.771563	-0.545435
0.167452	-0.545839
0.927865	-0.549676
0.875074	-0.503526
-0.566143	-1.391025
0.078509	-1.085298
0.061171	-0.510558
2.256457	1.075896
0.109425	0.782771
1.283508	-0.561413
1.639286	0.086705
1.927746	0.518364
0.550156	-0.546491
-0.920632	0.641566
0.058185	0.128932
-0.338793	-0.634573
0.142482	-1.392494
-0.1026	-0.245334
0.885744	-0.017577
0.342048	0.013837
-0.355507	-0.355647
-0.145801	-0.400551
-0.111422	1.144401
0.345705	0.659597
-0.574042	-0.182139
0.983986	2.126604
-0.391535	-0.157073
0.617916	-0.573816
-0.584064	0.18303
0.28413	0.32443
-0.843409	-0.972456
-1.934274	-0.91473
-0.017569	0.080741
-0.34739	-0.891812
-0.822225	-0.023352
-0.206583	-0.573633
-0.880125	-0.404601
0.984094	1.151705
-1.321467	-2.226228
0.613326	-0.396984
0.473227	2.225407
1.012284	-0.124168
-0.551622	-1.565101
0.55849	3.495605
-0.960175	0.044004
0.242253	1.077547
-1.549201	0.082078
-1.458326	0.512451
-0.711759	0.343158
-1.086611	-0.154074
-0.8685	-1.281685
-0.905278	0.130237
0.511468	1.272461
-1.023124	1.739555
-0.476601	0.124041
-0.786297	0.861993
-1.246509	0.273285
-1.271084	1.333569
-0.526138	1.817385
-0.480314	0.03375
-0.41578	0.396322
-0.073627	-0.534598
-0.519702	-0.043022
-0.763961	0.361493
-0.563518	0.788905
-0.4351	0.689681
-0.175239	-0.304783
-0.428451	0.249603
-1.360158	0.274992
-0.593016	1.163753
-1.320131	-0.030408
-0.69294	1.331877
-1.157978	0.488067
-0.265129	0.583948
-1.362524	0.316545
-0.958766	-0.013351
-0.583098	-0.466791
0.201258	1.550009
0.339743	1.181078
-1.003149	0.988296
-0.474567	0.821867
-0.871068	0.204067
-0.693698	-0.346374
-0.53228	1.03352
-1.337383	-0.026162
]; % Scores

age = [48;48;48;48;48;48;48;48;48;46;46;46;46;46;48;48;48;48;49;49;49;47;47;47;49;49;49;49;48;48;48;48;49;49;47;47;47;47;47;47;47;47;47;47;45;45;45;46;46;46;46;46;46;45
    45;45;45;45;46;46;46;46;46;47;47;47;47;47;47;45;45;45;45;47;47;47;47;45;45;45;45;45;45;45;45;45;45;45;45;45;45;45;45;48;48;48;48;48;48;49;49;49;49;49;49;49;49;49;49
    49;49;46;46;46;43;43;43;43;43;43;46;46;46;46;46;46;46;46;44;44;44;44;44;46;46;45;45;45;46;46;46];

directory = 'C:\_Data\Chris Data\IC Step\';

% Colors. Forming a kind of a gradient from green, through red, to black
%          43       44      45      46          47      48      49
myColor = [0 1 0; 0 0.5 0.5;0 0 1;  0.5 0 0.5;  1 0 0;  0.5 0 0;0 0 0];

xn = 50000;  % points to consider. Make ridiculously big to see full track.

iCounter = 1;
for(q=1:length(list))
    fileName = sprintf('%d-%d',floor(list(q)/1000), list(q)-1000*floor(list(q)/1000));
    oops = 0;
    try
        a = abfload([directory fileName '.abf']);
    catch
        oops = 1;
    end
    if(~oops)
        b = squeeze(a(:,1,:));  % 2nd channel contains current, while 1st is our voltage (spikes).
        %mySet = [2 4 6];     % We have 10 sweeps in total, so [1 4 7 10] is a good uniform sampling.
        mySet = 1:10;
        mySet(mySet>size(b,2)) = [];    % But if this file is shorter - let it be so.
        data{iCounter} = b(1:min(xn,size(b,1)),mySet);    % Save a new set of tracks.
        cellId(iCounter) = q;    % Group
        iCounter = iCounter+1;
    end
end

g = age(cellId)>0;  % Good cells (all are good by default)
% g = age>=47;

scatterbrowser(s(cellId(g),1),s(cellId(g),2),data(g),list(cellId(g)));

res.xy = [s(cellId(g),1) s(cellId(g),2)];
res.data = data(g);
res.labels = list(cellId(g));

%%%% In case some particular neurons needs to be selected
% my = [9003 11004 9004 2002];  % Selected neurons
% my = [10001 10003];
my = [22001
22002
22003
23001
23003
];
ind = ismember(res.labels,my);
res.xy = res.xy(ind,:);
res.data = res.data(ind);
res.labels = res.labels(ind);

end
