# Supplementary material for: Multivariate analysis of electrophysiological diversity of Xenopus visual neurons during development and plasticity
Source: eLife. 2015 Nov 14;4:e11351. doi: 10.7554/eLife.11351 (PMC4728129; doi:10.7554/eLife.11351)
Supplement: Source code 1. — This set of custom functions was not designed for public use, so many aspects of data analysis in these functions are hard-coded (usually as a global variable explicitly defined in the beginning of each script). Note also that at the submission stage we transformed all raw data for this paper from pClamp ABF files to Matlab MAT-file format, and this is how the data was uploaded to Dryad. The original scripts however worked with our original data files that were mostly stored in either ABF or Microsoft Excel formats. DOI: http://dx.doi.org/10.7554/eLife.11351.014 [file elife-11351-code1.zip › shared code/Matlab scripts/chris_step_inject_browser2.m]

function chris_step_inject_browser2
% Loads all step-injection protocols, and creates a one plot, a "scatter-oscillogram", to 
% represent responses of all cells, arranged properly, according to their position on the
% PCA scores plot.

% Mar 17 2014: Revision.
% Jan 06 2015: New data, and linking to new data.

list = [1002;1003;1006;2003;4004;6001;13001;13002;13003;14005;17005;19001;19003;23002;23004;24002;2002;3005;
    4001;4003;16005;3001;2004;3002;21002;20001;21001;4002;1004;29006;29001;27001;2001;5001;23001;17003;16004;
    20004;3004;19004;1005;3003;27005;11003;18002;20003;18006;25005;32003;27002;36001;34004;37002;32005;14002;
    29002;77002;18001;7001;31006;25001;18005;34002;36003;16003;33002;37001;29007;11005;9003;5002;23005;30003;
    6003;25004;83003;31005;11006;24001;15001;11001;28003;30002;12002;22003;34001;17001;16002;29003;25006;24006;
    5003;31003;28001;78007;14001;31002;83002;31004;34005;18003;18004;78006;26003;24004;19002;30001;36002;22001;
    77001;22002;33001;9004;17002;11004;34003;32004;23003;35002;14003;24005;27003;16001;82001;24003;35001;78003;
    25003;7003;7002;14004;20002;37003;32001;31001;9001;78002;33003;28002;12004;12001;8001;29004;12003;10001;25002;
    80001;17004;78005;29005;6002;11002;32002;10003;9002];   % Only non-discoboxed cells!!!

s = [0.0412 -0.2695;0.0607 -1.3641;0.6134 -0.64;0.7801 -0.6858;-0.3069 -0.289;-0.1027 0.8485;0.0333 -1.0067;
    1.0426 0.4466;0.1501 -0.2089;1.1334 0.4029;0.4968 -0.0487;-1.3761 -0.11;0.2061 -0.5888;0.9179 0.0358;
    -0.469 0.1406;-0.0502 0.0452;0.12 -0.4928;0.4438 1.0227;1.1478 -0.6961;0.7908 -0.5899;0.21 0.1308;
    -0.3965 -0.2085;-0.463 0.9678;-0.09 -0.0662;0.0338 0.7148;-1.1383 -1.07;-1.3516 -0.8849;-0.2946 0.0132;
    0.3632 -0.2613;-1.0505 -0.0804;-0.5416 0.0375;-1.7973 -1.6487;-0.2292 -0.1478;0.1654 -0.1302;
    -0.0956 -0.3899;-0.4739 -1.0852;-0.2523 -0.4288;-0.3327 -0.1175;0.7852 0.7114;1.0674 -0.8036;-0.0486 -0.4368;
    0.4563 -0.006;-1.3639 -0.8835;0.4298 -0.1017;-0.4334 -0.2218;0.2689 0.6622;1.3287 0.2033;0.6297 0.4993;
    0.0637 0.2454;-1.2364 -0.0348;-1.5507 0.457;-1.5759 -1.4512;-1.1092 -0.1472;-1.0717 -0.3642;1.2535 0.8487;
    -1.4497 -1.6374;1.4287 0.0502;1.0915 1.8463;1.3103 2.0843;-0.5335 -0.1114;-0.4607 0.0354;1.517 2.3652;
    -0.3759 -0.0086;-0.9143 -0.3663;0.5056 0.1229;-1.6528 -0.4934;-0.2656 -0.9042;-1.2409 -0.9287;1.5416 1.1626;
    0.9966 0.3378;0.7222 -0.0466;-0.7132 -1.0018;-0.9423 0.4335;1.2081 0.6826;-0.5723 2.8617;1.2623 0.3248;
    -1.1304 -1.2258;1.3484 0.1374;-1.4854 -0.8008;0.9785 1.0011;0.6099 0.5223;-0.762 -1.1562;-0.7423 -0.2761;
    0.2593 -0.2604;-0.6476 2.1865;-0.8861 -0.317;0.5338 0.8735;0.8322 0.9172;-1.6072 -1.0731;-0.4711 -1.823;
    -0.3518 -0.8543;0.659 0.4332;-1.0368 -0.2144;-1.8333 -0.5536;1.2143 1.6435;0.9635 0.4152;-0.3522 0.2202;
    1.738 0.8146;-0.474 -0.9004;-0.5205 -0.8699;0.864 0.3541;1.0494 1.3272;1.3352 -0.3391;-1.4141 3.1391;
    -0.184 -0.0067;-0.2543 0.808;-0.6833 0.0581;-0.873 -0.4783;0.2217 0.9579;1.6057 0.8319;-0.6801 -0.7181;
    -1.0813 1.2572;0.6277 0.3822;0.4476 0.6355;0.7271 -0.0355;-1.5875 -0.0648;-0.2241 0.1107;-0.663 -0.0056;
    -0.5676 0.5579;0.547 1.2492;-0.0057 -0.6224;-0.2921 0.4317;0.0908 0.2141;0.423 0.2103;0.0347 -0.9598;
    -0.2322 0.7794;0.6558 -0.6067;0.3549 -0.0776;0.5333 0.0273;0.681 0.2291;0.82 0.26;0.4788 1.1137;-0.8073 -1.7876;
    -1.161 -0.4886;-0.476 0.9231;0.9696 0.0747;0.6831 0.1017;-1.0178 -0.3201;-0.18 -0.6159;0.4007 -0.5946;
    0.5828 -0.4031;0.0238 1.4899;-0.1462 0.2737;0.2862 -0.5715;0.3615 -1.0409;-0.8363 -2.4451;0.5824 0.0609;
    0.8941 -0.6906;0.9474 -1.1448;-0.6839 -0.015;0.6095 0.3337;1.3565 0.1018;-0.1815 0.8227;0.0009 0.5095;
    -0.0948 -1.7161]; % Scores (naive only)

age = [48;48;48;48;48;47;45;45;45;46;46;45;45;45;45;45;48;46;48;48;45;46;48;46;45;47;45;48;48;49;49;49;48;49;45;46;45;
    47;46;45;48;46;49;47;47;47;47;48;46;49;45;44;46;46;46;49;49;47;49;43;48;47;44;45;45;46;46;49;47;48;49;45;46;47;48;
    49;43;47;45;46;47;49;46;47;45;44;46;45;49;48;45;49;43;49;49;46;43;49;43;44;47;47;49;49;45;45;46;45;45;49;45;46;48;
    46;47;44;46;45;46;46;45;49;45;46;45;46;49;48;49;49;46;47;46;46;43;48;49;46;49;47;47;49;49;47;49;48;47;46;49;49;47;
    47;46;49;48];


directory = 'C:\Users\Arseny\Documents\4_Cells Classification\2014 data\Raw Steps\';

keyFileName = 'C:\Users\Arseny\Documents\4_Cells Classification\2014 data\cell id matches.xlsx';
[xlsNum,xlsStr] = xlsread(keyFileName, 1);
keyId = xlsNum(:,1);            % Cell ids
keyFile = xlsStr(2:end,4);      % Name of a respective abf

% Colors. Forming a kind of a gradient from green, through red, to black
%          43       44      45      46          47      48      49
myColor = [0 1 0; 0 0.5 0.5;0 0 1;  0.5 0 0.5;  1 0 0;  0.5 0 0;0 0 0];

iCounter = 1;
for(q=1:length(list))
    fprintf('%7d : ',list(q));
    pos = find(keyId==list(q));     % Find this id in the Excel sheet
    if(~isempty(pos))
        fileName = keyFile{pos};        % Find the fiel name
        fprintf('File name: %25s ',fileName);
        oops = 0;
        try
            a = abfload_silent([directory fileName]);
        catch
            oops = 1;
            fprintf('Cannot be read');
        end
        if(~oops)
            fprintf('Read successfully');
            b = squeeze(a(:,1,:)); % 2nd channel contains current, while 1st is our voltage (spikes).
            data(:,iCounter) = b(:,4);    % Save a new track
            g(iCounter) = q;    % Group
            iCounter = iCounter+1;
        end
    else
        fprintf('Missing from the list');
    end
    fprintf('\n');
end

xn = 5000;  % points to consider
data = data(1:xn,:);

xscale = xn*2;                              % Renormalization factors
yscale = (max(data(:))-min(data(:)))/2;     % (Ensure good proportions of each plot)
k = 0.7;                                    % Scaling factor (the larger - the bigger are the plots)

hF = figure;
hold on;
for(q=1:size(data,2))
    % text(s(g(q),1),s(g(q),2)-0.3,sprintf('%d (%d)',list(g(q)),age(g(q))),'FontSize',3,'Color',[1 1 1]*0.7);
    %plot((1:xn)/xscale + s(g(q),1) , data(:,q)/yscale + s(g(q),2),'-','Color',myColor(age(g(q))-42,:),'LineSmoothing','on');    
    plot(k*(1:xn)/xscale + s(g(q),1) , k*data(:,q)/yscale + s(g(q),2),'-','Color','k');    
end
hold off;
title(size(data,2));
% title('80 pA injection');

set(hF,'PaperPosition',[0 0 8 6]);
% saveas(hF,'C:\Users\Arseny\Documents\3_Model\figScatter.pdf');
print(hF,'-dpdf','-r600','C:\Users\Arseny\Documents\3_Model\figScatter.pdf')

end
