# Supplementary material for: Multivariate analysis of electrophysiological diversity of Xenopus visual neurons during development and plasticity
Source: eLife. 2015 Nov 14;4:e11351. doi: 10.7554/eLife.11351 (PMC4728129; doi:10.7554/eLife.11351)
Supplement: Source code 1. — This set of custom functions was not designed for public use, so many aspects of data analysis in these functions are hard-coded (usually as a global variable explicitly defined in the beginning of each script). Note also that at the submission stage we transformed all raw data for this paper from pClamp ABF files to Matlab MAT-file format, and this is how the data was uploaded to Dryad. The original scripts however worked with our original data files that were mostly stored in either ABF or Microsoft Excel formats. DOI: http://dx.doi.org/10.7554/eLife.11351.014 [file elife-11351-code1.zip › shared code/Matlab scripts/chris_step_inject_juggler.m]

function ans = chris_step_inject_juggler(inData)
% chris_step_inject_juggler
% chris_step_inject_juggler(inData)
%
% Juggles step injections data from the Excel table (Spikes data CURRENT.xlsx),
% extracting all proper ISIs and spike information from it.
% BEWARE: The program assumes that 3 sheets is reads from the xls file are all perfectly aligned (rows match
% each other: same number, same sorting).

% Aug 30 2014: Created
% Sep 04 2014: Output adjusted.
% Sep 09 2014: Debugging & reworking.

fileName = 'C:\Users\Arseny\Documents\4_Chris Classification\2014 data\Spikes data CURRENT.xlsx';
sheet3sp = 'first3sp';
sheetSp  = 'SpikePerInjection';
sheetKey = 'key';

if(nargin<1)
    fprintf('Reading a file now... ');
    temp1  = xlsread(fileName,sheet3sp);
    ans{1} = temp1;
    temp2  = xlsread(fileName,sheetSp);
    ans{2} = temp2;
    temp3  = xlsread(fileName,sheetKey);
    ans{3} = temp3;
    fprintf('Done\n');
    %return
else
    ans = [];
    temp1 = inData{1};
    temp2 = inData{2};
    temp3 = inData{3};
end

ids       = temp1(4:end,1);
data      = temp1(4:end,13:end);       % All data for 3 first spikes. Period of 18 columns
spPerInj  = temp2(3:end,3:end);        % Spikes per injection
bestTrace = temp3(:,3);

nCell   = length(ids);

% figure; hold on;
% temp = spline(1:10,spPerInj,1:0.1:10)';
% plot(temp,'g-');
% plot(mean(temp'),'k-');
% hold off;

isi21 = nan(nCell,1);
mv12  = nan(nCell,1);
mv13  = nan(nCell,1);
bestISI = nan(nCell,1);

% First let's estimate top spiking interval for every cell
for(q=1:nCell)    
    fs = find(spPerInj(q,:)>0,1,'first');   % First spike
    if(~isempty(fs))                        % If spiked at all   
        fstSp(q) = fs;
        maxSp(q) = max(spPerInj(q,:));         % Maximum spiking achieved for this cell
        best = find(spPerInj(q,:)==maxSp(q));  % Looking for the best current injection (the one that produced most spikes)
        if(length(best)>1)                  % If several currents produced same number of spikes
            bestOfBest = find(abs(best-5)==min(abs(best-5)),1,'first');
            best = best(bestOfBest);        % ... select the one closer to the center of the currents range
        end
    end   
    topTrace(q) = best;
end


fprintf('     id           top range         best range      threshold mV       amplitude mV      risetime ms      width ms       best ISI, ms      ISI 2/1       mV 2/1\n');
for(q=1:nCell)    
    best = bestTrace(q);    
    if(best>0)                              % If spiked at all
        offset1st = (fstSp(q)-2)*18;
        offsetBst = (best-2)*18;               % where "best" range is stored in first-3-spikes data        
        if(maxSp(q)>1)            
            bestISI(q) = data(q,offsetBst+5)-data(q,offsetBst+4);     % first ISI in the "best" range.
            mv12(q) = data(q,offsetBst+10)/data(q,offsetBst+11);      % Ratio of 2nd and 1st spike amplitudes
        else
            bestISI(q) = NaN;
            mv12(q) = NaN;
        end
        if(maxSp(q)>2)                                                      % At least 3 spikes somewhere
            isi21(q) = (data(q,offsetBst+6)-data(q,offsetBst+5))/bestISI(q);      % Ratio of 2nd and 1st ISIs            
        else
            isi21(q) = NaN;            
        end
        
        dth     = data(q,offset1st+1)-data(q,offset1st+10);                 % These 4 measurements are based on 1st spikes ever, not on best spikes
        damp    = data(q,offset1st+10);
        drise   = data(q,offset1st+13);
        dwidth  = data(q,offset1st+16);
        dispf([ids(q) topTrace(q) bestTrace(q) dth damp drise dwidth bestISI(q) isi21(q) mv12(q)],'%12.3f');
    end        
end

% figure;
% subplot(1,2,1); plot(bestISI,mv12,'.'); xlabel('ISI_{best}'); ylabel('Amp_1 / Amp_2');
% subplot(1,2,2); plot(isi21,mv12,'.');   xlabel('ISI_2 / ISI_1');

figure('Color','white');
subplot(1,2,1); enum(bestISI,mv12,ids); xlabel('ISI_{best}');       ylabel('Amp_1 / Amp_2');
subplot(1,2,2); enum(isi21  ,mv12,ids); xlabel('ISI_2 / ISI_1');    ylabel('Amp_1 / Amp_3');

% figure; plot(bestISI,'.-'); hold on;
% for(q=1:length(bestISI))
%     text(q,bestISI(q),num2str(bestISI(q)));
% end

end
