# Supplementary material for: Multivariate analysis of electrophysiological diversity of Xenopus visual neurons during development and plasticity
Source: eLife. 2015 Nov 14;4:e11351. doi: 10.7554/eLife.11351 (PMC4728129; doi:10.7554/eLife.11351)
Supplement: Source code 1. — This set of custom functions was not designed for public use, so many aspects of data analysis in these functions are hard-coded (usually as a global variable explicitly defined in the beginning of each script). Note also that at the submission stage we transformed all raw data for this paper from pClamp ABF files to Matlab MAT-file format, and this is how the data was uploaded to Dryad. The original scripts however worked with our original data files that were mostly stored in either ABF or Microsoft Excel formats. DOI: http://dx.doi.org/10.7554/eLife.11351.014 [file elife-11351-code1.zip › shared code/Matlab scripts/chris_step_manual_gui.m]

function varargout = chris_step_manual_gui(A)
% res = chris_step_manual_gui()
%
% A program to manually browse step injection data and check whether the spikes were identified properly.
% Relies on a whole bunch of raw abf files, Excel file with identified spike parameters, and a "key" tab 
% in the same file. All files are explicitly referenced in the text.

% Sep 04 2014: Created.
% Sep 09 2014: Some debugging + outputs adjusted.
% Sep 11 2014: Minor edits only.


fileName = 'C:\Users\Arseny\Documents\4_Cells Classification\2014 data\Spikes data CURRENT.xlsx';
stepsFolder = 'C:\Users\Arseny\Documents\4_Cells Classification\2014 data\Raw Steps\';
sheetKey = 'key';
sheet3sp = 'first3sp';

%%%%% ========================================== CLARIFYING INPUT DATA ===============================
if(nargin<1)
    fprintf('No arguments, so reading a file now... ');
    [keyNum,keyText] = xlsread(fileName,sheetKey);
    temp2 = xlsread(fileName,sheet3sp);
    fprintf('Done\n');

    ids      = keyNum(:,1);
    topTrace = keyNum(:,3);             % It's actually best trace, not top trace
    abfFiles = {keyText{2:end,2}};      % That's where they seem to end up
    data     = temp2(4:end,13:end);     % All data for 3 first spikes. Period of 18 columns
    dataId   = temp2(4:end,1);          % id list from the data file
    
    A.ids = ids;
    A.topTrace = topTrace;              % Best current injection (the one that produced most spikes and is central enough)
    A.files = abfFiles;
    A.data = data;
    A.dataId = dataId;
    varargout{1} = A;                   % Pack into a structure and send back, for faster work
    %return;
else
    ids = A.ids;                        % Unpack
    topTrace = A.topTrace;
    abfFiles = A.files;    
    data = A.data;
    dataId = A.dataId;
    fprintf('Input data received and unpacked\n');
end

%%%%% ========================================== Pre-processing ===============================
S.nCell   = length(ids);
S.iCell   = 1;                          % Current cell
S.oldiCell = 0;                         % Creating a discrepancy to trigger proper abf reading
S.bestTrace = topTrace;                 % This will become our main output
S.ids = ids;                            % Mostly for output purposes
S.topTrace  = topTrace;                 % Also for output

%%%%% ========================================== CREATING GUI ===============================
hF = figure;
fpos = get(hF,'Position');
set(hF,'Position',[fpos(1)-fpos(3)/2 fpos(2) fpos(3)*2 fpos(4)]); drawnow; % Without 'drawnow' returns an error every now and then (when position is requested before being finalized)
set(hF,'WindowButtonMotionFcn',@hoverfunction,'ButtonDownFcn',@mousepressfunction,'KeyPressFcn',@keyfunction,'ResizeFcn',@resizefunction);
S.hA = axes;
hold on; % Pre-create high level graphic objects here
for(q=1:9)
    S.hPback(q) = plot(1,1,'-','Color',[7 9 8]/9);      % All traces but the top one
end
S.hPback(10) = plot(1,1,'-','Color',[9 7 7]/9);              % Top trace
S.hP = plot(1,1,'k-');
S.hPpeak = plot(1,1,'r+');
S.hPkink = plot(1,1,'m.');
S.hText = text(250,120,'Heh =)');
hold off;
S.hTitle = title('');
set(S.hA,'Xlim',[1 300]);

% Set mouse function for all created objects, as axes function won't work for them
set(S.hA,'ButtonDownFcn',@mousepressfunction);
set(S.hP,'ButtonDownFcn',@mousepressfunction);
set(S.hPpeak,'ButtonDownFcn',@mousepressfunction);
set(S.hPkink,'ButtonDownFcn',@mousepressfunction);
for(q=1:10)
    set(S.hPback(q),'ButtonDownFcn',@mousepressfunction);
end

% Initialize global variables here
S.flagUpdate = 1; % When set to 1, the main function will be called

% Initialize local variables here
flag = 1; % Main rotating flag (while==1, the program runs)

set(hF,'UserData',S); % Send the stuff there
resizefunction;

while(flag)
    try
        S = get(hF,'UserData');
    catch % Probably the figure was closed
        flag = 0; break; % Leave the cycle
    end
    
    if(S.flagUpdate) % Somebody pressed the button - time to move to the next sweep    
        if(S.oldiCell~=S.iCell)
            rawData = read_raw_data(S,stepsFolder,abfFiles);            % Read the data
            xData = (1:size(rawData,1))/10;                             % Recook x-data            
            % S.yLim = [min(rawData(:)) max(rawData(:))];
            S.iTrace = S.bestTrace(S.iCell);
            S.oldiCell = S.iCell;
            tempCounter = 1;
            for(q=1:10)
                if(q==topTrace(S.iCell))
                    set(S.hPback(10),'YData',rawData(:,q),'XData',xData);
                else
                    set(S.hPback(tempCounter),'YData',rawData(:,q),'XData',xData);
                    tempCounter = tempCounter+1;
                end
            end
        end
        iData = find(dataId==ids(S.iCell));                     % Find this cell in the data set
        if(S.iTrace==1)
            slice = zeros(1,18);                                % No real data for first trace (the one with no injection)
        else
            slice = data(iData,(S.iTrace-2)*18 + (1:18));       % Slice of data for this trace.
        end
        peakY = slice(1:3);
        peakX = slice(4:6);
        kinkY = peakY - slice(10:12);
        kinkX = peakX - slice(13:15);   % Aproximation!!!                
        
        nSpikes = sum(peakX>0);         % only 0 to 3 (we ignore all other spikes)
        if(nSpikes>=2)
            isi = peakX(2)-peakX(1);
            amp12 = (peakY(1)-kinkY(1))/(peakY(2)-kinkY(2));
        else
            isi = NaN;
            amp12 = NaN;
        end
        if(nSpikes==3)
            isi21 = (peakX(3)-peakX(2))/(peakX(2)-peakX(1));
        else
            isi21 = NaN;
        end
                
        set(S.hP,'YData',rawData(:,S.iTrace),'XData',xData);
        set(S.hTitle,'String',[num2str(ids(S.iCell)) ' - # ' num2str(S.iTrace)]);
        set(S.hPpeak,'XData',peakX,'YData',peakY); % r+
        set(S.hPkink,'XData',kinkX,'YData',kinkY); % m.   
        
        pos = get(S.hA,'YLim');
        set(S.hText,'Position',[250 pos(1)+(pos(2)-pos(1))*0.8],'String',...
            sprintf('ISI = %4.1f\nISI 2/1 = %3.1f\namp 1/2 = %3.1f',isi,isi21,amp12));
        
        S.flagUpdate = 0;
        set(hF,'UserData',S);        
    end
    drawnow;    
end

fprintf('\n');
% fprintf('.... Finished\n');
try % Enclosed in 'try' because the figure may be closed already by the user
    pause(0.1);
    close(hF);
end

end


function hoverfunction(h,event)
hF = gcf; S = get(hF,'UserData'); % Get use data
xy = get(hF,'CurrentPoint'); % Mouse location in figure coordinates
axesPos = get(S.hA,'Position');
figPos = get(hF,'Position');
S.x = (xy(1)/figPos(3)-axesPos(1))/axesPos(3); % Recalcualte into relative position within the axes
S.y = (xy(2)/figPos(4)-axesPos(2))/axesPos(4);

xLim = get(S.hA,'XLim');
yLim = get(S.hA,'YLim');
xx = (xLim(1)+(xLim(2)-xLim(1))*S.x);
yy = (yLim(1)+(yLim(2)-yLim(1))*S.y);
if((S.x>0)&&(S.x<1))
    %set(S.hP,'XData',xx,'YData',yy);
end

set(hF,'UserData',S); % Push data back
end


function mousepressfunction(h,event)
hF = gcf; S = get(hF,'UserData');
xy = get(hF,'CurrentPoint');
axesPos = get(S.hA,'Position');
figPos = get(hF,'Position');
S.xb = (xy(1)/figPos(3)-axesPos(1))/axesPos(3);
S.yb = (xy(2)/figPos(4)-axesPos(2))/axesPos(4);
S.flagNext = 1;
xl = get(S.hA,'XLim');
yl = get(S.hA,'YLim');
fprintf('Point: %d %d\n',round(xl(1)+(xl(2)-xl(1))*S.xb),round(yl(1)+(yl(2)-yl(1))*S.yb));
set(hF,'UserData',S);
end


function resizefunction(h,event)
hF = gcf; S = get(hF,'UserData');
% Do something here
set(hF,'UserData',S);
end


function keyfunction(h,event)
hF = gcf; S = get(hF,'UserData');
switch(event.Key)
    case {'a','leftarrow'}
        S.iCell = max(1,S.iCell-1);
        S.flagUpdate = 1;
    case {'d','rightarrow'}
        S.iCell = min(S.nCell,S.iCell+1);
        S.flagUpdate = 1;
    case {'w','uparrow'}
        S.iTrace = min(10,S.iTrace+1);
        S.flagUpdate = 1;
    case {'s','downarrow'}
        S.iTrace = max(1,S.iTrace-1);
        S.flagUpdate = 1;
    case 'space'
        S.bestTrace(S.iCell) = S.iTrace;
        fprintf('Best trace for cell %d set to %d\n',S.ids(S.iCell),S.iTrace);
    case 'return'
        fprintf('OUTPUT:\n');
        dispf([S.ids S.topTrace S.bestTrace],'%7d');
    otherwise
        %fprintf('%s - :)\n',event.Key);        
end
set(hF,'UserData',S);
end


function rawData = read_raw_data(S,stepsFolder,abfFiles)
% Reads an appropriate abf file
fprintf('Reading: %s\n',abfFiles{S.iCell});
temp = abfload_silent([stepsFolder abfFiles{S.iCell}]);
rawData = squeeze(temp(:,1,:));
end
