# Supplementary material for: Multivariate analysis of electrophysiological diversity of Xenopus visual neurons during development and plasticity
Source: eLife. 2015 Nov 14;4:e11351. doi: 10.7554/eLife.11351 (PMC4728129; doi:10.7554/eLife.11351)
Supplement: Source code 1. — This set of custom functions was not designed for public use, so many aspects of data analysis in these functions are hard-coded (usually as a global variable explicitly defined in the beginning of each script). Note also that at the submission stage we transformed all raw data for this paper from pClamp ABF files to Matlab MAT-file format, and this is how the data was uploaded to Dryad. The original scripts however worked with our original data files that were mostly stored in either ABF or Microsoft Excel formats. DOI: http://dx.doi.org/10.7554/eLife.11351.014 [file elife-11351-code1.zip › shared code/Matlab scripts/circos.m]

function circos(names,data,threshold,projection,turn)
% CIRCOS(NAMES, DATA, THRESHOLD, PROJECTION, TURN)
% Draws a circos-like fig.
%
% Names     - a cell array of names (length n)
% data      - a matrix [n n], indicating linkages. Is assumed symmetrical.
% threshold - logical matrix of which connections to show. If omitted, is assumed to be all TRUE.
% projection (optional) - if given and not empty, only correlation with this element are shown
% turn (optional, default=0) - if given, turns the whole plot by this angle

% Oct 30 2014: Revisited. Projection implemented.
% Jan 06 2015: Usability changes (+TURN input argument)

if(nargin<4)
    projection = NaN;    
end
if(nargin<5)
    turn = 0;
end
if(isempty(projection))
    projection = NaN;
end


nPoints = 50;  % How many points per curve

lineWidthMin = 1;   % How thick should the thinnest lines be
lineWidthMax = 6;   % And up to how thick they can become
fontSize = 10;      % Usually 8 is OK
colorFading = 0.9;  % From 0 (no fading) up to 1 (strong fading)

rCirc           = 1.05;
rText           = 1.15;
rPoints         = 1.075;   % Points that indicate
rWhCoeff        = 0.5;      % Whiskers coeff (control points) R. How perpendicular should the arches be when sticking to the circle
coeffPointy     = 0.1;     % How pointy should the whiskers be. Increase to make more blunt.
curvature       = 1;      % 1 for neutral
rMidMin         = 0.95;        % Whether adjucent points whould still produce an arch. 1 for no arch; reduce to make it more "bendy"
alims            = 2.4;       % Limits for the axes

n = length(data);
if(nargin<3)
    threshold = ones(size(data));
end

dataMin = min(abs(data(threshold(:)==1)));
dataMax = max(abs(data(threshold(:)==1)));
dataSpread = dataMax-dataMin;

figure; hold on;
set(gca,'DataAspectRatio',[1 1 1],'XLim',[-1 1]*alims,'YLim',[-1 1]*alims);
hC = circle([0 0],rCirc,nPoints*2,'k-');
set(hC,'LineWidth',2);

for(q=1:n)  % Placing texts
    a = 2*pi/n*(q-1)+turn;                              % Angle
    plot(cos(a)*rPoints,sin(a)*rPoints,'k.');
    %plot(cos(a)*rFar,sin(a)*rFar,'w.','visible','on');
    aDeg = a/pi*180;                                    % "Text" seems to expect degrees as one of its parameters
    if((aDeg>90) & (aDeg<270))
        hT = text(cos(a)*rText,sin(a)*rText,[names{q}],'Rotation',aDeg-180,'HorizontalAlignment','right');
    else
        hT = text(cos(a)*rText,sin(a)*rText,[names{q}],'Rotation',aDeg,'HorizontalAlignment','left');
    end
    set(hT,'FontSize',fontSize);
end

todo = [];  % To Do Array
for(q=2:n)
    for(w=1:q-1)
        if(threshold(q,w))
            if(isnan(projection) || (projection==q) || (projection==w))     % Either no selected, or this one was selected
                todo = [todo; q w data(q,w)];
            end
        end
    end
end

[~,order] = sort(abs(todo(:,3)));                   % Sort by strength
todo = todo(order,:);

for(i=1:length(todo))
    q = todo(i,1);
    w = todo(i,2);
    aq = 2*pi/n*(q-1)+turn;                         % Angle for the 1st point
    aw = 2*pi/n*(w-1)+turn;
    am = (aq+aw)/2;             
    relang = abs(aq-aw)/pi;                         % Relative angle
    if(abs(aq-aw)>pi)
        am = am+pi;
        relang = 2-relang;
        inv = -1;                                   % Inversion flag for whiskers
    else
        inv = 1;                                    % No inversion
    end
    rmid = rMidMin*(1-relang)^curvature;            % How far from the center the arch chould pass.
    centralPoint = p(rmid,am);
    rWh = 1-(1-rmid)*rWhCoeff;
    whiskers = p(sqrt(rWh)*coeffPointy,am+pi/2);        
    knots = [p(1,aq); centralPoint; p(1,aw)];
    cp1   = [p(rWh,aq); centralPoint-whiskers*inv];
    cp2   = [centralPoint+whiskers*inv; p(rWh,aw)];
    h = displayBezier(knots,cp1,cp2,nPoints);            
    if(data(q,w)>0)
        myColor = [1        0       0 ];            % Kinda red
    else
        myColor = [0        0.2     1 ]*0.8;        % Kinda blue
    end
    if(isfinite(data(q,w)))
        k = (abs(data(q,w))-dataMin)/dataSpread;    % Importance coefficient, 0<k<1
        set(h,'LineWidth',lineWidthMin+k*(lineWidthMax-lineWidthMin),'Color',myColor+(1-myColor)*(1-k)*colorFading);
        %fprintf('%f\t%f\t%f\t%3d\n',dataMin,abs(data(q,w)),dataMax,round(k*100));
    end
end

set(gca,'XTick',[],'YTick',[],'Visible','off');
set(gcf,'Color','white');
hold off;

end

function h = displayBezier(knots,cp1,cp2,npoints,spec)
%Code subject: Simple display of a set of 2d cubic Bezier curve segments
%Programmer: Aaron Wetzler, aaronwetzler@gmail.com
%Date:12/12/2009
%
%displayBezier(knots,cp1,cp2)
%knots - Set of points with each row holding a point . In this case they must be 2-d. The code can
%easily be changed to display 3d points as well.
%[cp1,cp2]- the set of control points used to determine the characteristics
%of the Bezier segments
%
%Each segment will be drawn with 11 subsegments i.e. straight lines

if(nargin<5)
    spec = 'b-';
end

n=size(cp1,1);
dim=size(cp1,2);

t=[0:1/npoints:1]';
t=repmat(t,1,dim);
lt=size(t,1);

cpnts=cat(3, knots(1:end-1,:), cp1, cp2, knots(2:end,:));
hold on;
x = []; y = [];
for i=1:n
    B=repmat(cpnts(i,:,1),lt,1).*((1-t).^3) + 3*repmat(cpnts(i,:,2),lt,1).*(t.*(1-t).^2) + 3*repmat(cpnts(i,:,3),lt,1).*((t.^2).*(1-t))+repmat(cpnts(i,:,4),lt,1).*(t.^3);
    x = [x; B(:,1)];
    y = [y; B(:,2)];
    %plot(knots(:,1),knots(:,2),'.b');
end

%h = plot(B(:,1),B(:,2),spec);
h = plot(x,y,spec);
end

function v = p(r,a)
% Polar coordinates
v = [0 0];
v(1) = r*cos(a);
v(2) = r*sin(a);
end
