# Supplementary material for: Multivariate analysis of electrophysiological diversity of Xenopus visual neurons during development and plasticity
Source: eLife. 2015 Nov 14;4:e11351. doi: 10.7554/eLife.11351 (PMC4728129; doi:10.7554/eLife.11351)
Supplement: Source code 1. — This set of custom functions was not designed for public use, so many aspects of data analysis in these functions are hard-coded (usually as a global variable explicitly defined in the beginning of each script). Note also that at the submission stage we transformed all raw data for this paper from pClamp ABF files to Matlab MAT-file format, and this is how the data was uploaded to Dryad. The original scripts however worked with our original data files that were mostly stored in either ABF or Microsoft Excel formats. DOI: http://dx.doi.org/10.7554/eLife.11351.014 [file elife-11351-code1.zip › shared code/R scripts/imputation.R]

# Assumes that the following variables are present:
#   d (full Chrises data: right (data) side of the main table) 
#   ind (indices and stage/box markup, first 3 columns (left) of the main table)
#   scores (components c1 and c2, with indices in the first row; tab "full scores" from file "clustering")

require(mi);
require(ggplot2);
# require(isopam);
require(lle);

# g = (ind$boxed==0 & ind$stage>=48); # Only older, only naive
# g = (ind$boxed==0 & ind$stage>=1); # All naive
g = ind$stage>=1;   # All. For clustering analysis ALL is much better.

d2 =   subset(d,  g);
ind2 = subset(ind,g);

mdf = missing_data.frame(d2);
mdf = change(mdf, y = c("wavetau","synisi","q","ppr","poly","minif","minii","jitter"), 
             what = "type", to = "pos");

imputations = mi(mdf, n.iter = 20, n.chains = 4, max.minutes = 5,
                 parallel=FALSE,verbose=FALSE);   # The long one (takes some time)
# 20,4,5 works

m = 50;   # How many imputations
k = complete(imputations, m = m);

for(q in 1:length(k)) {
  k[[q]] = k[[q]][1:33];  # Cut off the diagnostic part with TRUE FALSE-es at the end
}

diagnostic = 0;
for(q in 1:length(k)) {
  diagnostic[q] = sum( apply(k[[q]],2,sd) / apply(k[[q]],2,mean) );
}
length(unique(diagnostic))
qplot(diagnostic,binwidth=0.1)
# qplot(1:length(k),diagnostic)

choice = 9;
nClusters = 5;

#hc = hclust(dist(comps[c(2,3)], method = "manhattan"), "ward.D2");  # Test (simple 2d cluster)
hc = hclust(dist(k[[choice]], method = "euclidean"), "ward.D2"); # manhattan or euclidean as alternatives for dist
 plot(hc); rect.hclust(hc, k = nClusters);

ct = cutree(hc,nClusters);
# write.table(data.frame(ind2$id,ct), "r_cluster_output.txt", sep="\t", row.names=FALSE)

img = data.frame(ind2, subset(scores,scores[[1]] %in% ind2[[1]]),ct);
img[[4]] = NULL;  # Delete repeated column
ggplot(data=img,aes(c1,c2)) + geom_point(aes(color=factor(ct),size=7)) + theme_bw();


### ---------------- Amount of clustering

# g = ind$boxed > -1; # all
# g = (ind$boxed==0 & ind$stage %in% c(42,43,44)); # The only one that wouldn't work. n=11
 g = (ind$boxed==0 & ind$stage %in% c(45,46)); # n=64
# g = (ind$boxed==0 & ind$stage %in% c(47));  # n=24
# g = (ind$boxed==0 & ind$stage %in% c(48,49)); # n=56
# g = (ind$boxed==1 & ind$stage %in% c(48,49)); # n=60
print(sum(g))

bag = 0;
counter = 0;
tosample = 20;
for(choice in 1:m) {
  dataN = data.frame(scale(k[[choice]]))[g,];
  for(iSample in 1:10) {
    temp = dataN[sample(nrow(dataN),tosample),];  # Sample some rows at random
    counter = counter+1;
    # a = agnes(dist(temp, method="manhattan")); bag[counter] = a$ac; # Amount of clustering
    # p = princomp(temp); bag[counter] = sum(p$sd[1:2]^2)/sum(p$sd^2); # Var explained by local PCA
    p = dist(temp,method="manhattan"); bag[counter] = median(as.vector(p)); # Size of the cluster
  }
}
qplot(bag) + theme_classic();
print(mean(bag));
print(sd(bag));
# write.table(bag, row.names=F)

### ----------------- Below: A competition of dimensionality reduction methods
dataN = data.frame(scale(k[[choice]])); # center = true and scale=true by default
mydist = dist(dataN, method="manhattan");

### PCA on imputed data (linear method)
p = princomp(dataN);
# qplot(p$scores[,1],p$scores[,2]) + theme_bw();
newdist = dist(p$scores[,1:2],method="euclidean");
qplot(as.vector(mydist),as.vector(newdist)) + theme_bw();
cor(as.vector(mydist),as.vector(newdist))^2

### Multidimensional Scaling (linear method)
r = cmdscale(mydist, 2, eig=TRUE);
img = data.frame(x=r$points[,1],y=r$points[,2],ct=ct);
# ggplot(data=img,aes(x,y)) + geom_point(aes(color=factor(ct),size=7)) + theme_bw();
newdist = dist(r$points,method="euclidean");
qplot(as.vector(mydist),as.vector(newdist)) + theme_bw();
cor(as.vector(mydist),as.vector(newdist))^2

# Isomapping
i = isomap(mydist, ndim=2,k=20);
# sum(i$eig[1:2])/sum(i$eig)
img = data.frame(x=i$points[,1],y=i$points[,2],ct=ct);
ggplot(data=img,aes(x,y)) + geom_point(aes(color=factor(ct),size=7)) + theme_bw();
newdist = dist(i$points,method="euclidean");
qplot(as.vector(mydist),as.vector(newdist)) + theme_bw();
cor(as.vector(mydist),as.vector(newdist))^2

# Local Linear Embedding
# calc_k(dataN, 2, kmin=1, kmax=20, plotres=T,parallel=F, cpus=2, iLLE=F); # The answer is 19
r = lle(dataN,m=2,k=19);
img = data.frame(x=r$Y[,1],y=r$Y[,2],ct=ct);
ggplot(data=img,aes(x,y)) + geom_point(aes(color=factor(ct),size=7)) + theme_bw();
newdist = dist(r$Y,method="euclidean");
qplot(as.vector(mydist),as.vector(newdist)) + theme_bw();
cor(as.vector(mydist),as.vector(newdist))^2

### Our Bayesian PCA coeffs. Not quite relevant, as all the rest use imputed data
tempscores = subset(scores,scores[[1]] %in% ind2[[1]]);
newdist = dist(tempscores[2:3],method="euclidean");
# qplot(tempscores[[2]], tempscores[[3]]) + theme_bw();
qplot(as.vector(mydist),as.vector(newdist)) + theme_bw();
cor(as.vector(mydist),as.vector(newdist))^2
